# Supplementary material for: 2-(6-Methyl-2-pyrid­yl)-1,1-diphenyl­ethanol
Source: Acta Crystallogr Sect E Struct Rep Online. 2008 Aug 9;64(Pt 9):o1725. doi: 10.1107/S1600536808025026 (PMC2960519; doi:10.1107/S1600536808025026)
Supplement: Supplementary file 2 [file e-64-o1725-Isup2.hkl]

# 
# h,k,l, Fc-squared, Fo-squared, sigma(Fo-squared) and status flag 
# 
data_I
_shelx_title ' yy in P2(1)/c' 
_shelx_refln_list_code          4 
_shelx_F_calc_maximum      238.05 
_exptl_crystal_F_000      1232.00 
_reflns_d_resolution_high  0.8107 
 
loop_ 
 _symmetry_equiv_pos_as_xyz 
 'x, y, z' 
 '-x, y+1/2, -z+1/2' 
 '-x, -y, -z' 
 'x, -y-1/2, z-1/2' 
 
_cell_length_a    13.4660 
_cell_length_b     8.0216 
_cell_length_c    30.2198 
_cell_angle_alpha  90.000 
_cell_angle_beta  102.874 
_cell_angle_gamma  90.000 
 
_shelx_F_squared_multiplier     1.000 
 
loop_ 
 _refln_index_h 
 _refln_index_k 
 _refln_index_l 
 _refln_F_squared_calc 
 _refln_F_squared_meas 
 _refln_F_squared_sigma 
 _refln_observed_status 
   1   0   0        4.97        7.58      8.01 o 
   2   0   0      989.87     1064.51     57.45 o 
   3   0   0     1672.14     1740.05     32.90 o 
   4   0   0        3.73        6.08      1.03 o 
   5   0   0      453.10      453.42     30.03 o 
   6   0   0      610.95      618.11      7.31 o 
   7   0   0      882.00      848.25     12.61 o 
   8   0   0       11.77       20.73      9.29 o 
   9   0   0     2372.24     2416.59     16.77 o 
  10   0   0      193.65      232.24     17.40 o 
  11   0   0       41.29       45.76      8.09 o 
  12   0   0      543.89      507.67     30.91 o 
  13   0   0       50.42       62.60     24.57 o 
  14   0   0      489.24      451.92     31.71 o 
  15   0   0      440.35      381.34     13.30 o 
  16   0   0       95.69       98.09     16.49 o 
   1   1   0     3184.85     3071.65     73.59 o 
   2   1   0     4245.36     4236.13     28.34 o 
   3   1   0     4596.43     4426.34     17.20 o 
   4   1   0     1005.71     1001.66     42.76 o 
   5   1   0      530.95      538.08      9.87 o 
   6   1   0     1366.06     1342.37     29.65 o 
   7   1   0       97.53      111.04     15.50 o 
   8   1   0       63.15       64.42      6.19 o 
   9   1   0      123.84      147.65     11.42 o 
  10   1   0      354.80      332.32     20.15 o 
  11   1   0      179.79      166.41     31.44 o 
  12   1   0       63.35       74.19      8.96 o 
  13   1   0       12.91       16.92      8.08 o 
  14   1   0       48.14       54.35      6.17 o 
  15   1   0       94.10       85.51      9.65 o 
  16   1   0       11.23       27.60     14.66 o 
   0   2   0     2305.75     2287.47     60.59 o 
   1   2   0     1568.85     1657.01     39.19 o 
   2   2   0      450.58      459.76      6.84 o 
   3   2   0      311.25      334.03      7.78 o 
   4   2   0      781.19      808.97     23.74 o 
   5   2   0     3875.58     3726.47     39.04 o 
   6   2   0     1249.83     1309.30     61.94 o 
   7   2   0       19.56       16.59      6.80 o 
   8   2   0        8.53       10.44      4.70 o 
   9   2   0       38.10       37.56      2.25 o 
  10   2   0      442.69      465.77      7.05 o 
  11   2   0        2.30       10.46      5.28 o 
  12   2   0      104.77      115.38      8.87 o 
  13   2   0       50.78       53.38      6.42 o 
  14   2   0        8.93        9.01      1.12 o 
  15   2   0       33.37       35.78      8.51 o 
   1   3   0       15.92       18.58      5.87 o 
   2   3   0      399.27      407.77      6.13 o 
   3   3   0       10.96       15.03      5.52 o 
   4   3   0     3969.67     3778.16     39.63 o 
   5   3   0     3102.15     2936.51     62.46 o 
   6   3   0        9.23       11.85      1.12 o 
   7   3   0       12.74       14.59      2.10 o 
   8   3   0       54.22       59.67      5.05 o 
   9   3   0      328.94      326.76     11.37 o 
  10   3   0       89.19       86.20      9.90 o 
  11   3   0      177.99      186.56     14.68 o 
  12   3   0        0.02        0.39      1.82 o 
  13   3   0       69.12       75.35     16.48 o 
  14   3   0        5.03        8.24      3.53 o 
  15   3   0        1.25        4.48      8.36 o 
   0   4   0       73.77       87.17      5.02 o 
   1   4   0       44.30       73.47     10.36 o 
   2   4   0      546.09      588.07     11.05 o 
   3   4   0     1564.49     1606.05     15.39 o 
   4   4   0      142.31      155.47      8.22 o 
   5   4   0      460.40      441.42      7.80 o 
   6   4   0     2246.56     2177.68     41.01 o 
   7   4   0      151.98      170.47     16.99 o 
   8   4   0      771.18      737.95     11.48 o 
   9   4   0      630.20      567.42     14.87 o 
  10   4   0       33.47       27.02      4.96 o 
  11   4   0        0.13        0.00      4.36 o 
  12   4   0      469.16      445.78     17.25 o 
  13   4   0      106.25      102.53      8.08 o 
  14   4   0        4.56        4.45      2.45 o 
   1   5   0       96.28      104.99      5.36 o 
   2   5   0      121.76      140.82     14.26 o 
   3   5   0       25.94       24.41      3.12 o 
   4   5   0       59.11       59.43      2.93 o 
   5   5   0      162.10      159.78      7.71 o 
   6   5   0       99.99       98.30      4.68 o 
   7   5   0      116.02      114.30     21.59 o 
   8   5   0      325.90      300.45     13.84 o 
   9   5   0        0.18        1.40      2.69 o 
  10   5   0       23.95       32.90     14.03 o 
  11   5   0      235.13      272.58     13.78 o 
  12   5   0       17.61       18.62      2.40 o 
  13   5   0        7.50       16.79      7.45 o 
   0   6   0       26.03       23.25     17.48 o 
   1   6   0       57.57       50.08      6.18 o 
   2   6   0       24.34       24.85      2.41 o 
   3   6   0       62.06       63.46      2.26 o 
   4   6   0        2.46        6.16      4.50 o 
   5   6   0      382.11      355.10     14.76 o 
   6   6   0      810.66      738.84     18.05 o 
   7   6   0      260.58      257.30      5.79 o 
   8   6   0      230.82      188.86     27.27 o 
   9   6   0       99.02       94.90      5.99 o 
  10   6   0      112.66       95.81      3.69 o 
  11   6   0       20.45       22.45      3.05 o 
  12   6   0       29.35       26.70     10.05 o 
   1   7   0       61.77       70.92      8.12 o 
   2   7   0      134.52      122.87      9.39 o 
   3   7   0      138.07      173.91     19.46 o 
   4   7   0      113.02      100.39      5.46 o 
   5   7   0      162.84      156.69     10.70 o 
   6   7   0       75.56       70.49      7.80 o 
   7   7   0       48.70       61.27     16.10 o 
   8   7   0       52.61       42.02      6.70 o 
   9   7   0       25.30       32.30      8.09 o 
  10   7   0       17.49       15.75      5.81 o 
  11   7   0        0.23        2.06      0.89 o 
   0   8   0      590.87      546.23     12.45 o 
   1   8   0       29.73       27.81      6.85 o 
   2   8   0        0.00        2.87      7.95 o 
   3   8   0      162.09      193.06      6.42 o 
   4   8   0        2.69        4.86      2.67 o 
   5   8   0        0.20        0.65      0.42 o 
   6   8   0       26.23       29.81      4.65 o 
   7   8   0       38.82       49.01     14.39 o 
   8   8   0        2.62        3.90      1.64 o 
   9   8   0        0.42        2.48      4.74 o 
   1   9   0       35.35       35.24      5.19 o 
   2   9   0        6.37        8.32      9.79 o 
   3   9   0      108.03      133.22     11.23 o 
   4   9   0       59.07       66.13     31.23 o 
   5   9   0       21.48       37.39     25.52 o 
   6   9   0        0.68        1.88      2.41 o 
 -16   1   1       15.21       38.12     11.51 o 
 -15   1   1        2.46        3.48      1.44 o 
 -14   1   1      108.95      103.27      5.00 o 
 -13   1   1       44.09       50.55      4.52 o 
 -12   1   1      194.66      194.03      7.40 o 
 -11   1   1      146.47      140.20     22.72 o 
 -10   1   1        3.22        5.45      1.79 o 
  -9   1   1        5.40       17.53      7.55 o 
  -8   1   1      293.82      353.38      8.86 o 
  -7   1   1     2361.32     2226.91     27.20 o 
  -6   1   1      823.79      796.05     15.33 o 
  -5   1   1      522.51      529.74     11.36 o 
  -4   1   1     1022.77     1037.82     30.88 o 
  -3   1   1     4569.99     4574.98     27.80 o 
  -2   1   1        9.52       18.55      6.98 o 
  -1   1   1      132.74      137.22      5.69 o 
   0   1   1        1.59        8.71      5.45 o 
   1   1   1      148.35      159.98     21.97 o 
   2   1   1    15474.27    14989.97    225.04 o 
   3   1   1     5443.41     5326.99     19.20 o 
   4   1   1       29.92       47.81      7.38 o 
   5   1   1     1175.33     1144.11     20.09 o 
   6   1   1       92.89       97.68      5.20 o 
   7   1   1      479.77      522.35      8.73 o 
   8   1   1        9.02       15.23     10.52 o 
   9   1   1       53.93       59.51      4.16 o 
  10   1   1       35.32       40.95      6.46 o 
  11   1   1       69.92       89.33      5.29 o 
  12   1   1       42.89       42.86      3.26 o 
  13   1   1        0.27        0.70      0.71 o 
  14   1   1        9.58       12.97      9.02 o 
  15   1   1       11.00       25.57      7.46 o 
  16   1   1        0.34        1.62      1.58 o 
 -15   2   1       53.97       66.47     14.87 o 
 -14   2   1      127.77      118.84      5.54 o 
 -13   2   1       12.20       21.17      4.28 o 
 -12   2   1      270.45      237.49     12.57 o 
 -11   2   1      208.59      244.20     14.59 o 
 -10   2   1      146.04      171.63      8.68 o 
  -9   2   1       24.86       34.41      4.29 o 
  -8   2   1       14.49       28.28      5.89 o 
  -7   2   1        2.03        3.70      0.90 o 
  -6   2   1      122.15      127.72     13.45 o 
  -5   2   1        0.11        6.19      9.13 o 
  -4   2   1      908.46      927.48     16.80 o 
  -3   2   1     6493.87     6166.53     30.14 o 
  -2   2   1        3.31        5.96      1.80 o 
  -1   2   1     6118.83     6028.74     10.78 o 
   0   2   1     6998.71     6713.27     33.79 o 
   1   2   1      970.27      921.55     22.27 o 
   2   2   1     3833.78     3698.31     52.86 o 
   3   2   1     5106.51     4977.07     42.97 o 
   4   2   1      291.49      339.79      7.65 o 
   5   2   1       21.36       57.62      8.01 o 
   6   2   1     1960.61     1918.08     52.64 o 
   7   2   1        6.49       16.41      9.38 o 
   8   2   1      107.17       97.87      3.31 o 
   9   2   1       27.43       35.10      3.47 o 
  10   2   1      454.33      424.33     11.53 o 
  11   2   1      344.64      322.71     27.22 o 
  12   2   1       30.38       32.52      2.54 o 
  13   2   1        6.02       11.94      2.24 o 
  14   2   1       34.56       45.91      9.41 o 
  15   2   1        0.00        2.68     10.13 o 
 -15   3   1       34.08       37.69     19.21 o 
 -14   3   1        0.00        0.21      0.72 o 
 -13   3   1      138.87      141.10     11.15 o 
 -12   3   1       66.56       72.36      3.81 o 
 -11   3   1      214.00      220.14      7.19 o 
 -10   3   1      142.06      173.03     11.92 o 
  -9   3   1      186.43      194.13     14.67 o 
  -8   3   1      224.97      235.16     17.88 o 
  -7   3   1      283.19      310.90     12.44 o 
  -6   3   1     2065.23     1944.58      9.63 o 
  -5   3   1      190.18      207.71     17.14 o 
  -4   3   1     4024.54     3790.70     58.99 o 
  -3   3   1     4021.94     3874.40     10.62 o 
  -2   3   1       30.46       27.92      5.29 o 
  -1   3   1     2065.46     2009.50     22.84 o 
   0   3   1        7.61       13.66      3.44 o 
   1   3   1       22.89       25.26      2.52 o 
   2   3   1        3.99        4.48      4.84 o 
   3   3   1      564.89      585.97      9.65 o 
   4   3   1        7.32       15.81      4.74 o 
   5   3   1     2793.00     2585.88     40.80 o 
   6   3   1       11.63       19.24      3.23 o 
   7   3   1      843.76      803.35     20.18 o 
   8   3   1      409.73      380.55     17.74 o 
   9   3   1      145.69      177.87     20.32 o 
  10   3   1       47.18       50.31      4.72 o 
  11   3   1       64.45       71.74      9.91 o 
  12   3   1        7.32        9.68      3.62 o 
  13   3   1       44.00       54.23     13.91 o 
  14   3   1        7.95        8.02      2.13 o 
  15   3   1       17.19       24.48      3.93 o 
 -14   4   1       47.22       47.43      8.96 o 
 -13   4   1      121.66      146.96      6.90 o 
 -12   4   1       24.48       29.41      5.09 o 
 -11   4   1      190.44      234.21     18.08 o 
 -10   4   1      388.63      407.85     11.67 o 
  -9   4   1      154.68      179.88      9.30 o 
  -8   4   1      360.56      349.23      5.62 o 
  -7   4   1      140.52      129.04      8.61 o 
  -6   4   1     3158.43     2850.46     69.56 o 
  -5   4   1      167.03      174.11      5.08 o 
  -4   4   1     1174.38     1206.93     13.19 o 
  -3   4   1      346.77      330.02     22.82 o 
  -2   4   1        2.15        2.93      1.07 o 
  -1   4   1       58.36       72.72      7.80 o 
   0   4   1        7.84       11.00      4.09 o 
   1   4   1        6.97        7.70      7.55 o 
   2   4   1     1462.91     1416.41     44.06 o 
   3   4   1       69.28       72.63      8.40 o 
   4   4   1       76.45       70.10      5.89 o 
   5   4   1      176.69      162.38      3.72 o 
   6   4   1        4.44        7.83      3.35 o 
   7   4   1      107.14      121.36     10.50 o 
   8   4   1      192.18      201.37     13.53 o 
   9   4   1      276.11      312.75     11.43 o 
  10   4   1      290.87      270.35     18.81 o 
  11   4   1        2.42        3.50      2.31 o 
  12   4   1       11.75       12.19      3.78 o 
  13   4   1       34.15       47.60     11.68 o 
  14   4   1        0.10        0.26      0.96 o 
 -14   5   1       30.54       32.31     12.49 o 
 -13   5   1      134.45      125.09     13.31 o 
 -12   5   1        0.00        2.88      7.05 o 
 -11   5   1       44.21       40.16      5.75 o 
 -10   5   1      377.08      341.68     12.13 o 
  -9   5   1       34.27       53.64     14.33 o 
  -8   5   1       32.72       34.92      7.99 o 
  -7   5   1      964.13      909.51     12.00 o 
  -6   5   1     2041.60     1896.72     61.98 o 
  -5   5   1        8.30       14.50      3.00 o 
  -4   5   1      578.80      523.89      3.61 o 
  -3   5   1       48.73       70.80      7.92 o 
  -2   5   1       11.26       10.49      1.60 o 
  -1   5   1      261.17      241.83     16.19 o 
   0   5   1        2.44        1.74      0.85 o 
   1   5   1       30.88       29.51      3.69 o 
   2   5   1       10.59       15.27      2.79 o 
   3   5   1        1.82       10.48      2.78 o 
   4   5   1        4.51        4.89      1.15 o 
   5   5   1      293.82      347.99     10.37 o 
   6   5   1      839.67      836.61     26.44 o 
   7   5   1       10.58       28.10     10.74 o 
   8   5   1       24.52       25.43     13.21 o 
   9   5   1      117.49      137.26     19.24 o 
  10   5   1       85.61       88.93      9.06 o 
  11   5   1        1.62        3.87      3.86 o 
  12   5   1       15.71       24.21     10.88 o 
  13   5   1       36.94       42.73      9.56 o 
 -12   6   1        2.20        4.17      2.30 o 
 -11   6   1      125.16      122.79     12.54 o 
 -10   6   1        1.83        4.57      3.22 o 
  -9   6   1      179.03      178.76     11.56 o 
  -8   6   1       51.16       54.77     10.61 o 
  -7   6   1        0.73       10.27      6.79 o 
  -6   6   1       46.45       57.18      8.53 o 
  -5   6   1      158.85      150.28     14.59 o 
  -4   6   1       71.93       72.41      5.31 o 
  -3   6   1     1265.92     1169.06     27.80 o 
  -2   6   1        0.01        0.47      1.11 o 
  -1   6   1      356.98      395.09      8.25 o 
   0   6   1      569.98      523.04      9.50 o 
   1   6   1       12.46       17.17      4.86 o 
   2   6   1        7.76        7.39      1.08 o 
   3   6   1      178.52      159.10     22.73 o 
   4   6   1      171.80      197.40     15.16 o 
   5   6   1      268.61      286.07     11.03 o 
   6   6   1        0.65        5.33      4.34 o 
   7   6   1      215.54      273.86     18.34 o 
   8   6   1        9.37       12.81     16.19 o 
   9   6   1       16.64       18.43      4.86 o 
  10   6   1       30.11       46.74     10.57 o 
  11   6   1      145.97      221.94     20.77 o 
  12   6   1       70.33       67.22      7.49 o 
 -11   7   1      194.90      198.99      8.66 o 
 -10   7   1       33.01       39.26      7.31 o 
  -9   7   1       36.03       46.63      8.85 o 
  -8   7   1      153.93      205.20     21.99 o 
  -7   7   1      203.46      183.82     10.54 o 
  -6   7   1        1.59        8.25      1.92 o 
  -5   7   1      229.85      213.74     13.49 o 
  -4   7   1      234.56      271.60     13.16 o 
  -3   7   1      703.01      626.85      6.50 o 
  -2   7   1        9.82        9.56      1.20 o 
  -1   7   1      671.12      594.95     13.57 o 
   0   7   1        6.33        7.53      5.66 o 
   1   7   1      122.00      164.96     15.78 o 
   2   7   1      171.05      192.70     23.53 o 
   3   7   1      571.15      522.87      9.80 o 
   4   7   1      316.17      349.47     19.08 o 
   5   7   1      191.29      198.21      7.50 o 
   6   7   1        7.66       15.24      4.06 o 
   7   7   1       23.22       27.19     21.05 o 
   8   7   1      324.51      290.77      8.14 o 
   9   7   1       26.62       23.10      1.73 o 
  10   7   1       54.12       51.59      4.24 o 
  11   7   1        3.13        5.47      3.29 o 
  -9   8   1        1.28        2.23      2.04 o 
  -8   8   1        4.11        8.28      6.15 o 
  -7   8   1       66.75       61.30      8.35 o 
  -6   8   1       88.24       79.25     12.65 o 
  -5   8   1       10.46       25.13      8.00 o 
  -4   8   1      105.03      104.97     10.98 o 
  -3   8   1       57.65       55.45      7.03 o 
  -2   8   1        4.00        3.19      2.64 o 
  -1   8   1       60.20       59.39     11.06 o 
   0   8   1      382.45      354.95     20.76 o 
   1   8   1       72.21       64.39      7.44 o 
   2   8   1      528.47      503.52      7.08 o 
   3   8   1      207.31      247.38     16.73 o 
   4   8   1        4.80        6.84      4.63 o 
   5   8   1       36.53       56.77     14.86 o 
   6   8   1        8.40        9.19      5.87 o 
   7   8   1       32.74       46.68      7.60 o 
   8   8   1       75.05       68.62      6.26 o 
   9   8   1      146.65      126.65      9.13 o 
  -6   9   1        0.26        4.17      5.31 o 
  -5   9   1        7.01       14.03     10.09 o 
  -4   9   1        1.30        4.01      3.65 o 
  -3   9   1      167.25      169.49     15.99 o 
  -2   9   1        0.92        4.27      6.28 o 
  -1   9   1       49.06       66.04     17.15 o 
   0   9   1        0.36        1.74      2.20 o 
   1   9   1        7.20        8.49     10.90 o 
   2   9   1       56.17       77.20     26.82 o 
   3   9   1      121.32      119.35      2.67 o 
   4   9   1       18.10       41.71     26.16 o 
   5   9   1        0.04        1.74     13.37 o 
   6   9   1        5.44        5.36      1.68 o 
 -16   0   2      187.48      199.75     22.24 o 
 -15   0   2        1.84        9.02      9.32 o 
 -14   0   2      139.44      142.42      9.66 o 
 -13   0   2        0.21        0.26      0.96 o 
 -12   0   2      261.37      282.67      7.45 o 
 -11   0   2      408.75      410.21      5.67 o 
 -10   0   2       35.17       46.51     10.40 o 
  -9   0   2        4.59        5.96      5.61 o 
  -8   0   2      479.94      489.43      9.79 o 
  -7   0   2       15.70       44.94     18.13 o 
  -6   0   2     2812.19     2733.38     30.95 o 
  -5   0   2      651.17      677.34     15.71 o 
  -4   0   2     5295.55     5293.91     52.94 o 
  -3   0   2      283.06      281.35      9.86 o 
  -2   0   2      390.12      449.34     14.14 o 
  -1   0   2      502.72      546.11     14.64 o 
   1   0   2     4512.49     4421.04     32.24 o 
   2   0   2    34247.32    32941.09    270.71 o 
   3   0   2     7116.81     6815.82      7.05 o 
   4   0   2    12840.19    12775.77    438.63 o 
   5   0   2      229.66      223.90     18.29 o 
   6   0   2     1516.01     1545.81     22.79 o 
   7   0   2      139.66      148.88     11.87 o 
   8   0   2      190.15      187.08      7.62 o 
   9   0   2     1846.74     1937.80     16.96 o 
  10   0   2     2244.70     2231.46     53.68 o 
  11   0   2      232.55      222.57      8.21 o 
  12   0   2        0.03        0.86      0.72 o 
  13   0   2      310.26      286.28     10.28 o 
  14   0   2       28.64       47.45     17.84 o 
  15   0   2       32.18       50.49     25.02 o 
 -16   1   2       96.36       80.65      9.29 o 
 -15   1   2        0.75        2.24      1.18 o 
 -14   1   2      310.83      326.52      8.73 o 
 -13   1   2      251.68      253.30     17.69 o 
 -12   1   2      142.20      155.52      8.82 o 
 -11   1   2       14.14       31.36      5.16 o 
 -10   1   2      100.54      142.31      8.23 o 
  -9   1   2      224.47      221.87     14.71 o 
  -8   1   2        9.35        9.88      5.03 o 
  -7   1   2      238.13      227.21      6.70 o 
  -6   1   2     4783.87     4522.84     52.93 o 
  -5   1   2      373.00      413.48      9.97 o 
  -4   1   2    10847.38    10534.11    103.06 o 
  -3   1   2      605.04      645.78     10.31 o 
  -2   1   2     4402.29     4249.52     53.26 o 
  -1   1   2    18778.12    18566.73     98.95 o 
   0   1   2       19.39       26.19      4.51 o 
   1   1   2    20908.89    20374.37     93.29 o 
   2   1   2      446.35      487.29     11.68 o 
   3   1   2     5306.85     5205.19     42.99 o 
   4   1   2       27.07       31.61      5.87 o 
   5   1   2      521.25      581.82     10.17 o 
   6   1   2       82.34       85.83     16.96 o 
   7   1   2       10.52       19.23      4.09 o 
   8   1   2      201.68      221.73      7.15 o 
   9   1   2        2.04        3.04      1.21 o 
  10   1   2      418.82      394.27     22.36 o 
  11   1   2      392.91      359.50     12.20 o 
  12   1   2      157.72      149.37     13.38 o 
  13   1   2        0.01        0.00      0.47 o 
  14   1   2      185.39      163.50     12.78 o 
  15   1   2        6.66        8.89      1.78 o 
 -16   2   2        0.62        1.05      1.73 o 
 -15   2   2        6.12       12.10     16.07 o 
 -14   2   2        0.59        5.11      3.87 o 
 -13   2   2      174.36      163.10      9.98 o 
 -12   2   2       30.13       46.45      8.84 o 
 -11   2   2        0.95        8.69      8.10 o 
 -10   2   2       82.37       86.51     12.71 o 
  -9   2   2       88.26       80.37      6.98 o 
  -8   2   2       89.21       89.76      4.29 o 
  -7   2   2       46.35       58.36      7.83 o 
  -6   2   2     1602.81     1576.37     48.28 o 
  -5   2   2      338.91      349.29     24.44 o 
  -4   2   2     2149.73     2205.17     10.71 o 
  -3   2   2      170.55      197.36     16.49 o 
  -2   2   2      495.94      512.48     10.37 o 
  -1   2   2     7053.57     6834.35     18.74 o 
   0   2   2    56668.42    54308.36    197.66 o 
   1   2   2     3873.44     3790.59     31.54 o 
   2   2   2     5275.24     5128.20     28.52 o 
   3   2   2     2484.76     2466.83     43.52 o 
   4   2   2      921.22      874.81     51.52 o 
   5   2   2     4154.73     3937.92     40.10 o 
   6   2   2      285.73      265.77     19.58 o 
   7   2   2      368.98      344.81      9.33 o 
   8   2   2        5.66        7.17      5.72 o 
   9   2   2      149.64      164.35      8.15 o 
  10   2   2      115.79      102.33      1.30 o 
  11   2   2        4.37        4.21      1.05 o 
  12   2   2       23.32       22.60      2.02 o 
  13   2   2       31.05       24.80      3.37 o 
  14   2   2       25.13       28.60      6.95 o 
  15   2   2        5.88        9.16      8.05 o 
 -15   3   2        9.95       12.12      5.20 o 
 -14   3   2       13.63       27.90     10.20 o 
 -13   3   2       24.67       32.13      5.47 o 
 -12   3   2       65.95       68.46      5.47 o 
 -11   3   2      221.90      218.84      7.30 o 
 -10   3   2      269.20      284.28      5.96 o 
  -9   3   2       75.34       80.14      9.44 o 
  -8   3   2      105.77       99.84      7.10 o 
  -7   3   2      148.88      176.31      8.85 o 
  -6   3   2     1237.11     1174.04     25.55 o 
  -5   3   2      645.00      662.28     32.89 o 
  -4   3   2     3760.62     3707.42     71.76 o 
  -3   3   2       43.94       61.01      2.45 o 
  -2   3   2      615.30      633.75      9.45 o 
  -1   3   2      167.58      172.22      9.57 o 
   0   3   2        8.10        8.59      0.74 o 
   1   3   2      475.27      473.68     28.89 o 
   2   3   2      380.23      404.71      7.18 o 
   3   3   2     1152.95     1196.42     46.23 o 
   4   3   2      295.84      325.19     15.14 o 
   5   3   2     2228.11     2144.06     10.65 o 
   6   3   2      141.06      208.40      8.05 o 
   7   3   2        8.49       12.47      2.60 o 
   8   3   2      762.22      745.87     37.91 o 
   9   3   2      394.34      352.71     15.97 o 
  10   3   2      486.82      443.64     22.09 o 
  11   3   2        1.39        1.60      0.67 o 
  12   3   2        4.03        5.91      5.11 o 
  13   3   2      100.37      100.25     14.40 o 
  14   3   2       16.04       22.54      4.72 o 
  15   3   2       82.28       75.05      5.41 o 
 -14   4   2        4.79        5.60      6.17 o 
 -13   4   2        5.08        8.12      6.31 o 
 -12   4   2        9.00       21.75      6.38 o 
 -11   4   2      265.95      297.87     15.45 o 
 -10   4   2      158.90      172.52      9.64 o 
  -9   4   2      360.25      362.58      6.02 o 
  -8   4   2      719.08      666.43     11.98 o 
  -7   4   2       88.92       91.57      8.10 o 
  -6   4   2      771.87      737.71     33.71 o 
  -5   4   2       14.30       18.74      6.80 o 
  -4   4   2      167.23      200.43     13.68 o 
  -3   4   2      346.35      354.00      9.95 o 
  -2   4   2      591.66      624.81      9.77 o 
  -1   4   2      324.09      361.26     10.98 o 
   0   4   2     3699.17     3610.49     27.16 o 
   1   4   2      363.05      406.45     10.93 o 
   2   4   2       77.83       82.11      7.51 o 
   3   4   2      355.03      339.30     19.87 o 
   4   4   2       23.51       32.36      4.98 o 
   5   4   2     1236.99     1210.05     19.05 o 
   6   4   2      384.35      413.15      8.85 o 
   7   4   2       23.02       38.42      6.71 o 
   8   4   2      583.43      530.78      4.95 o 
   9   4   2       23.54       40.85     12.16 o 
  10   4   2      673.31      600.50     11.42 o 
  11   4   2       25.50       38.06      8.23 o 
  12   4   2        1.66        1.10      0.47 o 
  13   4   2        8.34       11.46     11.76 o 
  14   4   2       52.16       46.08      3.27 o 
 -14   5   2        3.96        5.65      3.43 o 
 -13   5   2       16.84       14.72      4.44 o 
 -12   5   2        1.66        6.58      6.20 o 
 -11   5   2      342.16      345.01      8.94 o 
 -10   5   2       22.82       28.47      5.12 o 
  -9   5   2       58.21       76.71     18.13 o 
  -8   5   2      155.60      194.15     16.28 o 
  -7   5   2       23.94       35.30      8.09 o 
  -6   5   2      152.94      164.08      6.87 o 
  -5   5   2       31.04       38.77      6.12 o 
  -4   5   2       81.71       81.18      6.35 o 
  -3   5   2        0.51        1.02      0.76 o 
  -2   5   2       47.47       48.66      6.62 o 
  -1   5   2      361.94      371.94     12.99 o 
   0   5   2       14.47       17.90      4.97 o 
   1   5   2      391.66      391.16     16.24 o 
   2   5   2        6.13        6.00      0.76 o 
   3   5   2      114.94      129.61      8.88 o 
   4   5   2       69.16       74.08      5.71 o 
   5   5   2       54.99       54.69      6.17 o 
   6   5   2      289.45      307.42     11.04 o 
   7   5   2       36.65       48.73     12.66 o 
   8   5   2      493.18      455.47     11.41 o 
   9   5   2       31.07       42.78      5.23 o 
  10   5   2       14.20       14.53      3.40 o 
  11   5   2       43.67       44.37      5.91 o 
  12   5   2        2.10        4.54      2.18 o 
  13   5   2       34.41       38.96      4.48 o 
 -13   6   2      154.23      213.05     22.13 o 
 -12   6   2       49.95       52.11      8.28 o 
 -11   6   2       15.66       37.30     17.21 o 
 -10   6   2       60.81       70.24      7.59 o 
  -9   6   2        4.66       13.38      6.31 o 
  -8   6   2      116.85      122.49      7.88 o 
  -7   6   2      335.39      310.85     12.91 o 
  -6   6   2     1010.76      868.70     31.12 o 
  -5   6   2      361.12      370.34     12.58 o 
  -4   6   2      109.51      103.41      2.01 o 
  -3   6   2       43.71       51.87      7.69 o 
  -2   6   2        0.16        2.28      1.19 o 
  -1   6   2      299.46      288.08      4.92 o 
   0   6   2       91.25       96.48      5.71 o 
   1   6   2      132.32      181.73     11.53 o 
   2   6   2      261.34      227.72      2.42 o 
   3   6   2       10.93       28.23      6.36 o 
   4   6   2       88.52       91.95      6.94 o 
   5   6   2      218.48      265.50     12.78 o 
   6   6   2       44.73       58.74     13.21 o 
   7   6   2        0.00        0.00      2.32 o 
   8   6   2      145.27      172.85     14.06 o 
   9   6   2       41.62       50.48     10.27 o 
  10   6   2        2.53        3.37      3.60 o 
  11   6   2       13.94       28.18     12.05 o 
  12   6   2       23.17       27.14      9.20 o 
 -11   7   2       72.77       78.66      8.86 o 
 -10   7   2       23.21       22.87      3.45 o 
  -9   7   2      177.04      169.98     14.64 o 
  -8   7   2       43.20       49.73      7.43 o 
  -7   7   2      252.67      251.63     24.69 o 
  -6   7   2      130.45      160.07     11.96 o 
  -5   7   2      154.29      141.28      9.39 o 
  -4   7   2     1207.57     1130.05     34.25 o 
  -3   7   2       38.78       35.48      7.49 o 
  -2   7   2      129.23      183.34     21.43 o 
  -1   7   2      148.90      142.39     15.67 o 
   0   7   2        0.05        0.51      2.86 o 
   1   7   2        3.48        7.02     10.52 o 
   2   7   2      811.74      757.08      7.84 o 
   3   7   2      112.25      112.19      8.78 o 
   4   7   2      216.17      243.29     12.07 o 
   5   7   2      141.81      125.46      9.96 o 
   6   7   2      131.49      177.78     17.24 o 
   7   7   2       10.50       17.24     20.15 o 
   8   7   2       18.40       37.76     14.13 o 
   9   7   2       10.45       13.65      3.55 o 
  10   7   2       37.58       38.71      7.39 o 
  11   7   2       93.58       82.94     19.69 o 
  -9   8   2        0.18        0.79      2.18 o 
  -8   8   2        0.10        1.57      4.40 o 
  -7   8   2        9.78        7.92      7.40 o 
  -6   8   2        0.02        1.61      2.70 o 
  -5   8   2       78.50       76.32      8.44 o 
  -4   8   2       21.85       21.07      8.31 o 
  -3   8   2       16.46       20.02      4.34 o 
  -2   8   2       10.37       12.21     13.73 o 
  -1   8   2      114.24       98.16     12.20 o 
   0   8   2        1.10        1.58      1.83 o 
   1   8   2       35.12       43.72     16.60 o 
   2   8   2      110.61      140.98     23.03 o 
   3   8   2      157.51      138.96      8.09 o 
   4   8   2       29.12       28.72      8.55 o 
   5   8   2       52.36       55.48      8.69 o 
   6   8   2        2.39        1.54      4.97 o 
   7   8   2       17.82       23.17      9.09 o 
   8   8   2        0.28        5.28      4.71 o 
   9   8   2        0.04        0.45      0.69 o 
  -6   9   2       66.83       71.09      9.76 o 
  -5   9   2       19.18       24.17      4.60 o 
  -4   9   2        4.94        4.31      3.58 o 
  -3   9   2       22.39       33.29     11.32 o 
  -2   9   2        1.93        4.75      3.39 o 
  -1   9   2      106.16      101.02     13.06 o 
   0   9   2        0.03        0.46      3.29 o 
   1   9   2       12.16       15.80     15.39 o 
   2   9   2        0.01        0.69      8.82 o 
   3   9   2        6.66       11.68     25.00 o 
   4   9   2        1.55        2.08      1.93 o 
   5   9   2        7.46        8.93     28.43 o 
   6   9   2        1.22        1.80      2.56 o 
 -16   1   3       66.49       59.00      3.74 o 
 -15   1   3        4.35        6.60      4.34 o 
 -14   1   3        2.35        7.57      5.54 o 
 -13   1   3      192.30      213.37      7.34 o 
 -12   1   3       26.35       33.38      5.63 o 
 -11   1   3       48.95       62.36     10.13 o 
 -10   1   3      336.81      334.22      7.04 o 
  -9   1   3        1.05        8.04      7.27 o 
  -8   1   3      121.00      128.51      6.76 o 
  -7   1   3     1354.13     1312.92     77.72 o 
  -6   1   3        2.67        4.50      1.22 o 
  -5   1   3     2768.40     2728.07     19.92 o 
  -4   1   3     1076.64     1136.17     37.81 o 
  -3   1   3        2.77       19.05      6.76 o 
  -2   1   3    16836.49    16579.36    154.67 o 
  -1   1   3        2.84       31.90      8.74 o 
   0   1   3        4.51        7.62      4.43 o 
   1   1   3      594.74      580.90      6.39 o 
   2   1   3    47569.61    46078.64    182.93 o 
   3   1   3     4507.81     4344.78     40.25 o 
   4   1   3      258.42      263.22     14.40 o 
   5   1   3      337.38      335.58     12.69 o 
   6   1   3        4.80        6.42      3.11 o 
   7   1   3     1713.35     1814.03     36.35 o 
   8   1   3      290.35      318.82      7.33 o 
   9   1   3       74.05       80.12      9.68 o 
  10   1   3      346.99      331.81     11.55 o 
  11   1   3       49.19       68.94     12.78 o 
  12   1   3        0.60        2.23      1.84 o 
  13   1   3       85.01       81.26      6.26 o 
  14   1   3        3.65        8.28      5.94 o 
  15   1   3        5.22        7.37      5.24 o 
 -16   2   3       42.38       58.93     12.25 o 
 -15   2   3       63.87       60.85      6.75 o 
 -14   2   3        0.81        2.11      0.96 o 
 -13   2   3       34.44       30.93      4.36 o 
 -12   2   3      624.23      605.13      8.14 o 
 -11   2   3     1752.97     1611.77     25.01 o 
 -10   2   3       11.48       22.44      9.76 o 
  -9   2   3        9.36       12.68      5.27 o 
  -8   2   3       15.30       22.82      5.16 o 
  -7   2   3      133.69      147.78      6.35 o 
  -6   2   3        3.49        5.99      1.26 o 
  -5   2   3       82.43       89.30      4.51 o 
  -4   2   3     1225.17     1191.01     24.46 o 
  -3   2   3        6.65        8.14      3.93 o 
  -2   2   3     3318.73     3294.63     76.69 o 
  -1   2   3      600.59      634.55      9.04 o 
   0   2   3    18273.54    18011.92    150.39 o 
   1   2   3     4390.63     4269.87     27.64 o 
   2   2   3    25611.19    24418.84     26.79 o 
   3   2   3      324.65      335.19      4.24 o 
   4   2   3     1604.11     1556.00      7.94 o 
   5   2   3        5.39        7.76      3.19 o 
   6   2   3       47.69       53.32      2.48 o 
   7   2   3        1.38        3.77      1.21 o 
   8   2   3      138.78      175.94     10.03 o 
   9   2   3       57.83       61.62      3.56 o 
  10   2   3      107.80      108.44      4.66 o 
  11   2   3        7.79       10.86      4.54 o 
  12   2   3        7.39        9.20      2.31 o 
  13   2   3       39.91       32.76      9.72 o 
  14   2   3      100.83      103.14     12.81 o 
  15   2   3        1.07        4.73      7.19 o 
 -15   3   3       27.54       29.06      5.96 o 
 -14   3   3      158.09      217.98     13.92 o 
 -13   3   3      179.20      191.93     13.33 o 
 -12   3   3       52.14       59.98      5.87 o 
 -11   3   3     1482.78     1468.54     22.04 o 
 -10   3   3        0.07        1.57      2.21 o 
  -9   3   3      121.01      124.99      6.81 o 
  -8   3   3      527.35      507.10      9.62 o 
  -7   3   3        2.92        6.38      0.83 o 
  -6   3   3        8.52        8.77      1.05 o 
  -5   3   3     1628.72     1657.18      7.93 o 
  -4   3   3     3753.44     3567.59     49.69 o 
  -3   3   3      276.74      288.32      6.86 o 
  -2   3   3      136.11      195.57      5.96 o 
  -1   3   3      507.62      495.67     13.61 o 
   0   3   3        5.48        6.63      2.36 o 
   1   3   3       37.38       35.43      6.50 o 
   2   3   3     2826.30     2753.03     10.22 o 
   3   3   3      136.93      176.24      8.45 o 
   4   3   3      374.74      380.20     15.34 o 
   5   3   3        2.87       14.88      4.98 o 
   6   3   3        7.78       13.92      4.79 o 
   7   3   3        9.21       15.12      4.05 o 
   8   3   3      242.68      246.01     10.01 o 
   9   3   3      913.54      839.77     42.49 o 
  10   3   3      100.85       99.40      8.47 o 
  11   3   3        0.28        1.00      2.96 o 
  12   3   3       22.60       43.75     11.39 o 
  13   3   3       13.29       11.02      8.79 o 
  14   3   3       11.64       25.09     10.01 o 
  15   3   3       49.91       45.10     17.76 o 
 -15   4   3        1.35        2.38      1.13 o 
 -14   4   3        0.27        2.59      7.07 o 
 -13   4   3       34.97       29.94      4.11 o 
 -12   4   3        1.24        6.08      9.23 o 
 -11   4   3      221.76      208.45     11.08 o 
 -10   4   3      165.02      146.40     19.46 o 
  -9   4   3      354.86      359.13      8.76 o 
  -8   4   3       64.80       92.44      7.33 o 
  -7   4   3      152.43      171.64     22.28 o 
  -6   4   3        6.00       10.70      2.63 o 
  -5   4   3      284.93      295.21     11.67 o 
  -4   4   3      984.49      951.63     24.46 o 
  -3   4   3      111.40      122.52      9.09 o 
  -2   4   3     1533.94     1419.07      7.33 o 
  -1   4   3      248.22      244.95     18.75 o 
   0   4   3      199.47      258.02     11.37 o 
   1   4   3      313.58      332.88     10.02 o 
   2   4   3      235.30      255.18      8.51 o 
   3   4   3      574.92      574.48      6.60 o 
   4   4   3     3187.76     3049.50     18.28 o 
   5   4   3      107.38      102.29      4.71 o 
   6   4   3        0.04        0.58      0.44 o 
   7   4   3      962.45      854.39     19.49 o 
   8   4   3      163.05      161.24     20.17 o 
   9   4   3      122.51      115.28      7.20 o 
  10   4   3       76.97       86.30     11.43 o 
  11   4   3       46.35       69.61     17.24 o 
  12   4   3        4.25        7.79      4.92 o 
  13   4   3       24.30       27.18      6.12 o 
  14   4   3       30.94       40.16     17.12 o 
 -14   5   3       24.49       25.53      8.65 o 
 -13   5   3       22.38       34.01     16.77 o 
 -12   5   3       45.77       55.93     12.75 o 
 -11   5   3       19.05       30.29     14.28 o 
 -10   5   3       14.84       17.92     16.04 o 
  -9   5   3      172.93      196.21     13.92 o 
  -8   5   3      752.68      696.59     20.16 o 
  -7   5   3     2519.52     2296.19     59.19 o 
  -6   5   3        0.57        1.87      4.43 o 
  -5   5   3      182.27      179.63      4.03 o 
  -4   5   3      439.86      414.46      5.59 o 
  -3   5   3        0.38        6.29      8.65 o 
  -2   5   3       27.94       32.62      7.35 o 
  -1   5   3      210.38      219.19     15.42 o 
   0   5   3        1.11        2.18      1.11 o 
   1   5   3      797.00      769.69     12.85 o 
   2   5   3      540.03      528.13      9.49 o 
   3   5   3        3.78       11.35      6.88 o 
   4   5   3       11.99       15.35      8.65 o 
   5   5   3      391.58      369.90     20.84 o 
   6   5   3      101.41      107.34      8.07 o 
   7   5   3      110.40      117.96      2.40 o 
   8   5   3      307.62      322.51     14.20 o 
   9   5   3        2.52        4.44      4.08 o 
  10   5   3       15.13       15.92      6.23 o 
  11   5   3        8.95       10.45      1.79 o 
  12   5   3        0.12        0.00      2.86 o 
  13   5   3       75.03       68.72      4.11 o 
 -13   6   3        6.23        6.21      8.22 o 
 -12   6   3        6.47        3.31     12.14 o 
 -11   6   3       57.70       62.10      5.47 o 
 -10   6   3      282.69      287.67     10.23 o 
  -9   6   3      192.19      189.74     18.24 o 
  -8   6   3        4.68        8.91      4.84 o 
  -7   6   3       18.14       32.71     10.25 o 
  -6   6   3        7.65       15.10      2.33 o 
  -5   6   3        0.08        2.16      4.59 o 
  -4   6   3       37.36       62.34     12.63 o 
  -3   6   3      699.11      645.55      7.71 o 
  -2   6   3        0.42        2.79      2.02 o 
  -1   6   3      226.97      253.58      9.26 o 
   0   6   3       59.76       61.27      4.19 o 
   1   6   3        3.10        4.27      1.16 o 
   2   6   3      479.81      503.26      7.32 o 
   3   6   3       93.69       86.64      2.77 o 
   4   6   3      259.63      238.19      8.29 o 
   5   6   3       18.39       28.40      5.03 o 
   6   6   3       51.92       62.22      6.30 o 
   7   6   3       74.50       76.86      6.62 o 
   8   6   3        0.50        2.36      2.16 o 
   9   6   3      175.21      202.01     10.97 o 
  10   6   3       42.28       48.92      5.96 o 
  11   6   3       21.80       27.98      3.77 o 
  12   6   3        6.25       10.11      7.53 o 
 -11   7   3       98.98       94.57      7.35 o 
 -10   7   3      184.16      176.52     15.95 o 
  -9   7   3      179.96      190.05      6.09 o 
  -8   7   3      108.19       95.41      6.72 o 
  -7   7   3      203.92      210.93      9.14 o 
  -6   7   3        0.36        1.99      1.70 o 
  -5   7   3        3.25        3.96      1.15 o 
  -4   7   3      194.17      173.13     11.73 o 
  -3   7   3       16.39       21.25      8.68 o 
  -2   7   3      203.39      202.57     23.90 o 
  -1   7   3      278.56      298.78     11.10 o 
   0   7   3       17.27       19.63      6.93 o 
   1   7   3      937.06      825.90     12.43 o 
   2   7   3       23.91       36.48      5.66 o 
   3   7   3      109.40      118.08     16.74 o 
   4   7   3        1.61        1.52      0.70 o 
   5   7   3        8.00        7.19      8.60 o 
   6   7   3       27.52       25.72      5.86 o 
   7   7   3      133.30      117.34     11.86 o 
   8   7   3       47.27       44.54      9.94 o 
   9   7   3       11.63       17.79      3.53 o 
  10   7   3       21.51       29.06      8.10 o 
  11   7   3      183.32      176.22     11.95 o 
  -9   8   3       49.66       46.24     10.12 o 
  -8   8   3        1.98        6.44      5.87 o 
  -7   8   3        7.07       10.03      3.27 o 
  -6   8   3        0.47        1.90      2.03 o 
  -5   8   3       25.40       33.59      4.78 o 
  -4   8   3      167.18      148.27     13.43 o 
  -3   8   3      129.08      167.03     18.56 o 
  -2   8   3      612.32      590.89     17.73 o 
  -1   8   3      238.74      205.33      3.51 o 
   0   8   3       11.80       20.08      6.47 o 
   1   8   3      112.42      174.28     20.04 o 
   2   8   3       94.35       95.65      7.93 o 
   3   8   3        0.52        4.53      3.49 o 
   4   8   3        8.05       11.47     11.41 o 
   5   8   3      199.26      161.75     14.77 o 
   6   8   3        0.08        0.55      1.36 o 
   7   8   3        1.61        2.70      1.70 o 
   8   8   3        0.12        0.52      0.96 o 
   9   8   3        0.97        5.49      5.51 o 
  -6   9   3        0.81        1.85      1.71 o 
  -5   9   3       70.47       64.84      4.95 o 
  -4   9   3        3.95        3.84      1.36 o 
  -3   9   3        3.03        6.67      8.40 o 
  -2   9   3       81.01       80.02      8.13 o 
  -1   9   3       35.31       34.55      0.53 o 
   0   9   3        0.00        0.82      1.43 o 
   1   9   3        6.48       13.82     16.61 o 
   2   9   3       43.30       42.59      4.34 o 
   3   9   3       16.02       18.39      7.24 o 
   4   9   3        1.03        2.99      4.15 o 
   5   9   3       21.97       36.54     22.54 o 
   6   9   3       55.03       42.56      7.51 o 
 -16   0   4       10.15       11.86      8.77 o 
 -15   0   4      357.37      357.77     24.62 o 
 -14   0   4      857.73      779.48     38.60 o 
 -13   0   4      624.32      592.82     16.68 o 
 -12   0   4        6.27       14.96      8.18 o 
 -11   0   4       96.23      102.04     11.08 o 
 -10   0   4      184.26      187.17      6.91 o 
  -9   0   4      584.30      585.99     13.37 o 
  -8   0   4        4.74        5.71      2.87 o 
  -7   0   4        0.19        0.85      6.50 o 
  -6   0   4     4797.46     4790.01     22.58 o 
  -5   0   4     3251.84     3118.35     94.32 o 
  -4   0   4        0.79        9.12      5.06 o 
  -3   0   4        0.74        3.45      1.88 o 
  -2   0   4    34214.69    33326.38    194.07 o 
  -1   0   4    12873.78    12609.36    136.09 o 
   0   0   4    14287.57    14477.06     36.66 o 
   1   0   4    14297.80    13783.11    174.71 o 
   2   0   4    13397.71    12723.80    191.10 o 
   3   0   4     1610.43     1740.72     11.14 o 
   4   0   4      588.06      601.59     13.05 o 
   5   0   4     7811.25     7421.02     20.91 o 
   6   0   4        8.23       14.71      7.22 o 
   7   0   4     1854.92     1766.14      7.13 o 
   8   0   4       50.20       66.34      7.23 o 
   9   0   4      145.76      186.06     13.15 o 
  10   0   4      638.24      603.31     15.18 o 
  11   0   4      474.77      448.64     18.34 o 
  12   0   4       25.71       31.25      1.44 o 
  13   0   4       40.67       59.01     15.30 o 
  14   0   4      126.81      137.62     10.75 o 
  15   0   4       14.18       27.14      6.20 o 
 -16   1   4        0.24        2.23      3.42 o 
 -15   1   4        1.77        6.36      4.89 o 
 -14   1   4        2.94        8.19      8.50 o 
 -13   1   4       32.70       33.75      2.56 o 
 -12   1   4       38.03       48.48      5.08 o 
 -11   1   4        2.53        7.92      9.80 o 
 -10   1   4      118.40      149.83     10.14 o 
  -9   1   4      355.53      354.71     21.40 o 
  -8   1   4       77.19       70.99     16.97 o 
  -7   1   4       72.72       85.21      2.89 o 
  -6   1   4     4718.57     4423.85     36.32 o 
  -5   1   4     1400.63     1460.48     34.08 o 
  -4   1   4      779.95      774.77     18.98 o 
  -3   1   4     5821.96     5639.69     37.00 o 
  -2   1   4      405.26      436.92     12.69 o 
  -1   1   4     6081.82     6063.60     39.44 o 
   0   1   4       76.40       94.18     12.57 o 
   1   1   4       68.41       77.88     15.91 o 
   2   1   4      305.48      320.35      8.11 o 
   3   1   4        8.91       15.40      5.91 o 
   4   1   4       73.47       80.10      3.47 o 
   5   1   4     2831.85     2739.55     27.92 o 
   6   1   4     1739.31     1768.79     45.93 o 
   7   1   4       74.98       69.34      9.62 o 
   8   1   4       79.18       71.53      7.74 o 
   9   1   4      971.97      902.81     33.53 o 
  10   1   4      470.76      417.12      9.38 o 
  11   1   4        8.45       13.54      4.25 o 
  12   1   4      137.89      128.50     26.82 o 
  13   1   4      219.98      182.91     12.47 o 
  14   1   4        5.76        5.96      1.86 o 
  15   1   4       33.93       25.50     11.32 o 
 -16   2   4        3.91        3.65      2.51 o 
 -15   2   4        0.07        0.74      1.10 o 
 -14   2   4      286.16      238.89     24.54 o 
 -13   2   4        0.82        0.67      1.12 o 
 -12   2   4       12.75       16.06      1.57 o 
 -11   2   4        0.12        1.45      1.19 o 
 -10   2   4        9.44        9.99      4.48 o 
  -9   2   4      140.17      125.63      2.85 o 
  -8   2   4      425.35      433.91      6.61 o 
  -7   2   4        1.39        3.55      2.24 o 
  -6   2   4     1225.27     1227.21     35.68 o 
  -5   2   4     2570.94     2429.47     69.11 o 
  -4   2   4     1142.38     1192.12     23.52 o 
  -3   2   4      372.75      368.80     17.70 o 
  -2   2   4     4891.19     4794.18     15.57 o 
  -1   2   4      307.87      305.03     15.17 o 
   0   2   4     9589.25     9345.89     32.69 o 
   1   2   4      187.51      191.01      5.21 o 
   2   2   4     3767.82     3702.36     14.02 o 
   3   2   4       74.45       73.75      8.93 o 
   4   2   4     2267.49     2178.05     85.82 o 
   5   2   4        2.81       13.12     11.09 o 
   6   2   4      104.57      109.48      9.60 o 
   7   2   4      139.27      174.51      6.85 o 
   8   2   4      343.38      352.70      7.49 o 
   9   2   4       34.96       45.63      9.49 o 
  10   2   4     1617.63     1507.04     37.79 o 
  11   2   4       69.80       66.50      7.04 o 
  12   2   4       68.47       74.90      4.76 o 
  13   2   4      157.66      161.99     22.54 o 
  14   2   4       28.04       38.13      7.02 o 
  15   2   4        0.68        2.25      2.19 o 
 -15   3   4       11.17       21.01      7.53 o 
 -14   3   4       41.59       40.74      4.53 o 
 -13   3   4       41.79       39.08      5.94 o 
 -12   3   4        4.08        9.12     11.40 o 
 -11   3   4      901.04      815.81      8.78 o 
 -10   3   4       10.96       12.12      1.18 o 
  -9   3   4      550.81      508.92     33.03 o 
  -8   3   4       14.29       16.74      7.01 o 
  -7   3   4       27.78       25.06      4.21 o 
  -6   3   4     1078.28      997.38      7.21 o 
  -5   3   4     3351.38     3118.54     54.30 o 
  -4   3   4     3242.14     3141.68     26.26 o 
  -3   3   4      352.99      390.82     10.76 o 
  -2   3   4      255.27      261.59      7.09 o 
  -1   3   4     1538.75     1642.20     18.50 o 
   0   3   4        3.01        6.45      4.98 o 
   1   3   4     2212.83     2104.95     10.53 o 
   2   3   4     3789.25     3612.39     88.02 o 
   3   3   4       53.55       57.23      6.73 o 
   4   3   4     5561.75     5265.82     67.37 o 
   5   3   4      972.14      984.67     29.80 o 
   6   3   4      539.51      551.46      8.31 o 
   7   3   4      362.61      348.76     13.99 o 
   8   3   4      484.83      517.89     10.48 o 
   9   3   4       21.67       30.37      3.80 o 
  10   3   4       62.69       79.77     10.97 o 
  11   3   4      266.41      255.51      7.14 o 
  12   3   4       37.73       51.15      7.83 o 
  13   3   4        0.35        1.37      2.82 o 
  14   3   4       23.35       37.95     11.67 o 
 -15   4   4        6.06       24.59     11.80 o 
 -14   4   4       13.55       14.96      5.31 o 
 -13   4   4       11.42       19.68     13.62 o 
 -12   4   4      733.52      645.05     14.09 o 
 -11   4   4        9.16        9.03      1.91 o 
 -10   4   4       37.39       51.62     13.02 o 
  -9   4   4      871.87      805.31     31.78 o 
  -8   4   4      716.52      652.31     37.31 o 
  -7   4   4        8.99       11.30      4.04 o 
  -6   4   4      747.42      766.53     12.63 o 
  -5   4   4        2.04        7.12      9.86 o 
  -4   4   4      377.55      362.65      8.04 o 
  -3   4   4      381.09      356.26     10.31 o 
  -2   4   4       11.52       26.25      4.94 o 
  -1   4   4      539.99      503.76      9.80 o 
   0   4   4     1461.62     1370.54     56.69 o 
   1   4   4      215.67      247.75      6.50 o 
   2   4   4     5599.67     5332.84     29.59 o 
   3   4   4       78.79       79.60     10.91 o 
   4   4   4       20.92       38.33      3.77 o 
   5   4   4      280.04      283.34     17.62 o 
   6   4   4      199.05      218.95     10.46 o 
   7   4   4       68.41       68.74      6.68 o 
   8   4   4       43.29       46.72      4.56 o 
   9   4   4      139.65      185.18      9.01 o 
  10   4   4      292.70      299.67     24.42 o 
  11   4   4       10.72       11.70      2.42 o 
  12   4   4       82.72       89.70     16.60 o 
  13   4   4       17.33       37.49     10.02 o 
  14   4   4       34.02       40.61     13.05 o 
 -14   5   4      129.42      109.43     18.94 o 
 -13   5   4        7.50       13.11     13.79 o 
 -12   5   4        6.61       26.67     11.55 o 
 -11   5   4       73.69       78.00     10.04 o 
 -10   5   4       11.25       30.81      7.20 o 
  -9   5   4       25.72       22.46      4.14 o 
  -8   5   4      817.44      742.27     28.72 o 
  -7   5   4        9.54       13.63      4.36 o 
  -6   5   4      316.04      297.45      6.79 o 
  -5   5   4        3.21        3.25      0.63 o 
  -4   5   4       95.31       97.55      3.63 o 
  -3   5   4       99.00      121.45      5.92 o 
  -2   5   4        6.76        9.40      6.19 o 
  -1   5   4      493.71      450.68     22.78 o 
   0   5   4        4.74        6.51      1.83 o 
   1   5   4      443.10      419.96     25.70 o 
   2   5   4      184.17      170.81      2.72 o 
   3   5   4       50.78       51.09     10.83 o 
   4   5   4        2.14        5.93      3.07 o 
   5   5   4       32.22       47.41      9.46 o 
   6   5   4       18.90       33.44     10.57 o 
   7   5   4      467.50      456.40     10.78 o 
   8   5   4       20.87       28.97      8.95 o 
   9   5   4       80.35       86.78     11.98 o 
  10   5   4       78.34       87.23     10.78 o 
  11   5   4       47.61       36.93      2.30 o 
  12   5   4        0.85        3.31      4.62 o 
  13   5   4       17.29       15.04      5.07 o 
 -13   6   4       14.69       21.71     12.24 o 
 -12   6   4       94.26       76.46      3.62 o 
 -11   6   4        1.99        4.06      3.92 o 
 -10   6   4      155.84      139.18      1.28 o 
  -9   6   4       21.54       22.42      3.58 o 
  -8   6   4     1222.30     1138.65     56.23 o 
  -7   6   4       16.50       18.60      3.43 o 
  -6   6   4     1094.85      949.19     23.25 o 
  -5   6   4     1239.00     1188.65     26.42 o 
  -4   6   4        0.07        1.55      3.39 o 
  -3   6   4       14.82       21.25      2.66 o 
  -2   6   4      204.65      187.48     31.11 o 
  -1   6   4       13.38       30.26      9.98 o 
   0   6   4      307.25      343.11      9.97 o 
   1   6   4      238.89      242.71     23.02 o 
   2   6   4      383.54      334.44     24.53 o 
   3   6   4       67.18       65.86      2.45 o 
   4   6   4       17.50       20.00      4.28 o 
   5   6   4        3.71        2.71      0.81 o 
   6   6   4        2.31        3.61      1.67 o 
   7   6   4       99.29       93.37      4.63 o 
   8   6   4       28.29       33.87      4.78 o 
   9   6   4       29.85       42.25      7.81 o 
  10   6   4       33.49       38.56      4.38 o 
  11   6   4        0.50        1.83      1.90 o 
  12   6   4        2.57        4.15      3.23 o 
 -11   7   4       34.51       45.38      8.59 o 
 -10   7   4        7.15        8.46      7.92 o 
  -9   7   4       45.61       47.67      3.13 o 
  -8   7   4       72.69       75.04      5.41 o 
  -7   7   4       44.13       52.20      5.11 o 
  -6   7   4       71.51       60.39     13.31 o 
  -5   7   4      504.78      492.24     11.78 o 
  -4   7   4       66.46       71.60      6.28 o 
  -3   7   4        0.37        8.37     14.24 o 
  -2   7   4      831.33      734.58     10.88 o 
  -1   7   4      250.61      232.61     15.77 o 
   0   7   4        0.13        1.17      0.95 o 
   1   7   4      453.17      447.55      7.18 o 
   2   7   4      209.77      196.24      8.40 o 
   3   7   4       85.02       78.97      3.26 o 
   4   7   4       97.89       95.49      4.36 o 
   5   7   4        7.96       19.32      9.92 o 
   6   7   4       11.79       13.74     10.92 o 
   7   7   4        1.93        5.18      4.00 o 
   8   7   4       40.51       55.21     15.44 o 
   9   7   4       18.09       18.31      6.13 o 
  10   7   4        1.56        4.60      9.69 o 
  -9   8   4        2.27        3.06      1.16 o 
  -8   8   4        2.25        7.29      2.84 o 
  -7   8   4        4.33        9.43     14.71 o 
  -6   8   4       17.31       35.10     14.45 o 
  -5   8   4      123.96      146.88      4.03 o 
  -4   8   4        0.58        3.98      2.74 o 
  -3   8   4      494.66      441.10     14.29 o 
  -2   8   4       70.75       75.65      4.33 o 
  -1   8   4       21.71       22.13      7.97 o 
   0   8   4        1.09        3.30      5.78 o 
   1   8   4       36.18       34.31      2.28 o 
   2   8   4      136.41      149.22     14.34 o 
   3   8   4        0.00        0.51      1.44 o 
   4   8   4       38.56       41.14      5.54 o 
   5   8   4      138.39      172.29     25.08 o 
   6   8   4       25.70       31.26     10.31 o 
   7   8   4        5.50        5.99      1.17 o 
   8   8   4        2.94        4.15      8.18 o 
  -6   9   4       48.22       41.61      6.35 o 
  -5   9   4       97.64       83.55      7.74 o 
  -4   9   4       63.65       63.87      8.36 o 
  -3   9   4       79.82       74.38      8.41 o 
  -2   9   4        1.14        3.99      5.13 o 
  -1   9   4        3.50        9.29     10.73 o 
   0   9   4        3.90        7.24      6.09 o 
   1   9   4       75.22       58.36     11.54 o 
   2   9   4       13.54       13.81     16.51 o 
   3   9   4        1.40        4.39     18.92 o 
   4   9   4      205.97      235.75     16.70 o 
   5   9   4        7.12       15.01     33.98 o 
   6   9   4       15.25       36.61     12.11 o 
 -16   1   5       11.91       14.51      4.30 o 
 -15   1   5      148.94      133.64     19.05 o 
 -14   1   5       96.12       89.44      4.91 o 
 -13   1   5        0.00        1.27      2.32 o 
 -12   1   5      574.48      593.42     10.70 o 
 -11   1   5       11.02       10.64      0.78 o 
 -10   1   5       23.13       32.22      3.69 o 
  -9   1   5       21.46       27.82      6.16 o 
  -8   1   5       38.51       39.53      4.29 o 
  -7   1   5        7.67        9.63      1.32 o 
  -6   1   5      886.36      883.72     16.79 o 
  -5   1   5       25.19       21.18      6.08 o 
  -4   1   5       74.48       70.58      1.91 o 
  -3   1   5     8339.11     8379.49     80.76 o 
  -2   1   5    46220.45    44696.55    104.73 o 
  -1   1   5     3724.74     3709.43     32.92 o 
   0   1   5        0.24        3.76      2.33 o 
   1   1   5     8327.65     8139.57     78.64 o 
   2   1   5     4054.83     4003.80     13.16 o 
   3   1   5     2664.73     2579.18     49.97 o 
   4   1   5     3317.30     3268.12     37.87 o 
   5   1   5      419.45      411.13      6.05 o 
   6   1   5     2664.98     2559.48     22.81 o 
   7   1   5     1929.46     1896.65     43.34 o 
   8   1   5       18.41       42.62      9.62 o 
   9   1   5       35.41       40.78      5.96 o 
  10   1   5       85.88       83.47      3.38 o 
  11   1   5      323.94      286.55     13.70 o 
  12   1   5        6.10        4.14      3.41 o 
  13   1   5        2.19        6.07      7.92 o 
  14   1   5        0.62        4.17      2.29 o 
  15   1   5       87.02       90.19     11.33 o 
 -16   2   5        2.46        5.64      3.81 o 
 -15   2   5       38.14       36.33      2.33 o 
 -14   2   5       37.76       45.40      7.76 o 
 -13   2   5       76.39       83.10      5.50 o 
 -12   2   5     1143.11      999.79     33.41 o 
 -11   2   5      344.00      338.01     13.14 o 
 -10   2   5       23.14       31.55      3.87 o 
  -9   2   5       60.73       65.92      5.69 o 
  -8   2   5        5.22        6.35      0.68 o 
  -7   2   5       31.37       47.30      4.97 o 
  -6   2   5      279.07      297.64      6.08 o 
  -5   2   5       15.54       19.72     13.27 o 
  -4   2   5      168.76      203.12      7.36 o 
  -3   2   5     5407.11     5177.43     41.90 o 
  -2   2   5    22060.07    21230.14    349.44 o 
  -1   2   5     5460.34     5493.13     24.96 o 
   0   2   5    12684.03    12372.35     38.60 o 
   1   2   5     6647.93     6374.58     53.08 o 
   2   2   5        6.37        8.44      4.45 o 
   3   2   5     2083.40     2066.46     76.34 o 
   4   2   5     1379.94     1383.56     59.68 o 
   5   2   5      174.43      179.85      7.66 o 
   6   2   5      897.46      850.75     10.17 o 
   7   2   5     1206.14     1172.95     57.95 o 
   8   2   5      154.36      202.96      6.26 o 
   9   2   5        6.40       12.10      2.71 o 
  10   2   5      156.84      192.76     14.62 o 
  11   2   5       16.08       26.10      4.92 o 
  12   2   5      136.67      128.45      4.95 o 
  13   2   5       59.32       60.31      6.28 o 
  14   2   5       17.66       25.98      6.77 o 
  15   2   5       21.13       42.77     11.02 o 
 -15   3   5        1.40        2.04      0.24 o 
 -14   3   5       55.54       53.94      9.06 o 
 -13   3   5       28.91       28.21      5.05 o 
 -12   3   5       64.80       63.02      5.14 o 
 -11   3   5     1231.48     1173.23     15.63 o 
 -10   3   5       30.62       31.72      4.84 o 
  -9   3   5      293.18      288.70     10.84 o 
  -8   3   5      560.22      522.99     11.75 o 
  -7   3   5      284.50      279.87     23.09 o 
  -6   3   5     1808.88     1751.80     64.74 o 
  -5   3   5     2337.88     2213.39     29.63 o 
  -4   3   5        0.22        1.93      2.46 o 
  -3   3   5      215.04      248.05      5.24 o 
  -2   3   5     3218.54     3124.86     38.91 o 
  -1   3   5      368.47      391.02      6.88 o 
   0   3   5        3.78       11.14      7.48 o 
   1   3   5      316.58      317.04      4.94 o 
   2   3   5      240.41      247.70     21.35 o 
   3   3   5      383.98      386.69     14.94 o 
   4   3   5      207.96      229.16      9.29 o 
   5   3   5      265.47      259.10     10.03 o 
   6   3   5      392.31      418.80      8.72 o 
   7   3   5       11.52       14.23      2.66 o 
   8   3   5      295.30      270.06     20.76 o 
   9   3   5      341.50      330.68      8.45 o 
  10   3   5      855.08      765.46     22.26 o 
  11   3   5       19.00       18.74      2.75 o 
  12   3   5      234.18      262.48     17.00 o 
  13   3   5       24.03       27.57      4.36 o 
  14   3   5       14.82       16.58     23.87 o 
 -15   4   5       22.16       28.56      7.32 o 
 -14   4   5        6.65        9.51      5.54 o 
 -13   4   5        1.17        1.45      0.75 o 
 -12   4   5       56.83       51.25      5.61 o 
 -11   4   5      496.82      434.45     22.38 o 
 -10   4   5        8.03       12.17      6.97 o 
  -9   4   5      107.46      134.85      9.75 o 
  -8   4   5       46.78       52.28      7.12 o 
  -7   4   5       44.85       48.62      5.21 o 
  -6   4   5     2812.69     2645.48     66.14 o 
  -5   4   5      107.03      120.50     11.18 o 
  -4   4   5      142.69      138.89      5.83 o 
  -3   4   5      460.40      442.88     12.87 o 
  -2   4   5      135.58      170.13     11.24 o 
  -1   4   5        2.43        5.84      2.86 o 
   0   4   5     2913.77     2806.77     57.95 o 
   1   4   5     1302.74     1203.55     45.06 o 
   2   4   5      859.10      805.97     17.94 o 
   3   4   5      371.97      403.27      9.91 o 
   4   4   5      352.61      349.72     11.91 o 
   5   4   5       25.54       29.89      6.56 o 
   6   4   5       32.18       43.95      7.69 o 
   7   4   5       50.85       50.39      6.83 o 
   8   4   5      652.97      597.52     28.33 o 
   9   4   5      335.78      384.49     13.85 o 
  10   4   5        0.15        1.73      2.24 o 
  11   4   5        8.98        9.09      5.97 o 
  12   4   5       11.80       13.93      4.84 o 
  13   4   5        0.91        5.61      6.12 o 
  14   4   5        2.46        2.93      3.60 o 
 -14   5   5        0.26        2.68      1.63 o 
 -13   5   5       38.53       39.23      7.26 o 
 -12   5   5       41.21       47.86     13.23 o 
 -11   5   5      369.14      379.26     12.52 o 
 -10   5   5        1.85        2.22      1.13 o 
  -9   5   5      305.64      298.93     12.29 o 
  -8   5   5      710.86      629.27     18.97 o 
  -7   5   5       81.18       94.16      6.40 o 
  -6   5   5     1855.64     1774.68     39.99 o 
  -5   5   5        5.82       12.11      6.66 o 
  -4   5   5        1.77        5.34      4.06 o 
  -3   5   5       12.11       18.35      5.33 o 
  -2   5   5      519.19      509.89      7.00 o 
  -1   5   5      187.47      213.12     19.09 o 
   0   5   5       13.55       24.67      7.97 o 
   1   5   5      183.82      207.28      5.55 o 
   2   5   5      139.83      149.95      8.28 o 
   3   5   5       55.60       66.73      5.11 o 
   4   5   5      187.51      212.57     24.20 o 
   5   5   5       12.70       12.18      4.61 o 
   6   5   5       34.41       37.56      4.58 o 
   7   5   5      486.44      473.02     23.43 o 
   8   5   5        0.20        2.17      2.48 o 
   9   5   5       62.77       72.34      5.77 o 
  10   5   5        1.20        3.14      2.13 o 
  11   5   5       31.46       42.51     13.54 o 
  12   5   5       61.06       57.81      4.41 o 
  13   5   5        0.41        3.96      4.37 o 
 -13   6   5        2.39        2.32      1.61 o 
 -12   6   5       13.39       15.92     16.94 o 
 -11   6   5       37.07       45.49      7.37 o 
 -10   6   5        0.06        0.66      3.20 o 
  -9   6   5       23.83       35.29      5.49 o 
  -8   6   5        9.51       15.68      2.93 o 
  -7   6   5       34.69       29.83      4.83 o 
  -6   6   5      122.48      164.94     21.06 o 
  -5   6   5      439.81      431.04      7.84 o 
  -4   6   5      145.55      161.69      8.90 o 
  -3   6   5        1.81        2.36      1.78 o 
  -2   6   5      577.51      522.97     16.43 o 
  -1   6   5      119.09      150.61     10.85 o 
   0   6   5       13.15       11.35      2.65 o 
   1   6   5      110.22      106.64      4.62 o 
   2   6   5      118.56      108.19      9.86 o 
   3   6   5       32.11       32.12      0.66 o 
   4   6   5       40.59       47.17      4.66 o 
   5   6   5       20.14       28.13      5.62 o 
   6   6   5        0.01        0.92      1.00 o 
   7   6   5       17.62       22.98      3.64 o 
   8   6   5       46.99       62.39     11.06 o 
   9   6   5        0.71        3.29      3.00 o 
  10   6   5       16.02       33.67     10.68 o 
  11   6   5       15.01       30.61     10.62 o 
  12   6   5       45.75       55.75     13.70 o 
 -11   7   5        0.03        0.50      3.53 o 
 -10   7   5        0.14        3.99      4.00 o 
  -9   7   5      446.23      418.81     13.24 o 
  -8   7   5      115.72      130.34     10.11 o 
  -7   7   5       25.19       33.96      4.59 o 
  -6   7   5        1.21        6.31      3.46 o 
  -5   7   5      168.36      161.92     13.76 o 
  -4   7   5      178.20      168.42     15.34 o 
  -3   7   5      579.27      523.94     13.11 o 
  -2   7   5        1.31        7.98      8.15 o 
  -1   7   5      121.74      151.68     13.35 o 
   0   7   5        4.73        4.93      2.61 o 
   1   7   5      346.21      369.56     16.28 o 
   2   7   5      122.71      140.15      6.89 o 
   3   7   5       65.66       75.53     13.75 o 
   4   7   5        8.51        7.47      1.21 o 
   5   7   5      114.86      130.75     19.21 o 
   6   7   5        0.32        2.67      2.15 o 
   7   7   5        5.83        8.67      2.21 o 
   8   7   5       49.99       55.05     24.76 o 
   9   7   5       15.54       25.65      4.48 o 
  10   7   5        9.90       14.07     10.13 o 
  -9   8   5      192.46      170.35     13.98 o 
  -8   8   5        0.05        0.63      0.95 o 
  -7   8   5        8.81       12.53     12.07 o 
  -6   8   5      107.54      115.50     11.25 o 
  -5   8   5       24.37       39.94      9.08 o 
  -4   8   5       15.11       17.68      2.86 o 
  -3   8   5      159.24      190.08     13.10 o 
  -2   8   5      118.22      155.33     21.18 o 
  -1   8   5        0.81        2.57      1.66 o 
   0   8   5      335.33      298.50     45.79 o 
   1   8   5       22.19       26.85      5.56 o 
   2   8   5       47.67       56.90     11.53 o 
   3   8   5       10.15       20.13      7.61 o 
   4   8   5      185.85      181.98     21.53 o 
   5   8   5       35.12       34.16      5.64 o 
   6   8   5        0.28        3.33      4.51 o 
   7   8   5        0.01        1.08      1.64 o 
   8   8   5        1.04        1.17      0.51 o 
  -6   9   5        0.61        2.27      1.39 o 
  -5   9   5        0.04        1.86      8.64 o 
  -4   9   5       29.10       35.13     10.30 o 
  -3   9   5      100.81       98.24      7.08 o 
  -2   9   5       49.56       45.88     11.92 o 
  -1   9   5        8.18       18.83     14.36 o 
   0   9   5        0.05        1.36      1.96 o 
   1   9   5       34.65       37.93      6.35 o 
   2   9   5        7.91        7.63      0.97 o 
   3   9   5        1.14        1.40      0.72 o 
   4   9   5       18.03       37.84     23.51 o 
   5   9   5        6.75       15.62      3.12 o 
 -16   0   6        1.81        3.33      2.65 o 
 -15   0   6      260.20      281.85     14.47 o 
 -14   0   6      266.66      232.34     20.12 o 
 -13   0   6      311.60      373.13     17.46 o 
 -12   0   6       56.02       64.12     10.86 o 
 -11   0   6       11.51       18.93      7.87 o 
 -10   0   6      172.41      186.76     24.62 o 
  -9   0   6     1117.45     1025.14     32.70 o 
  -8   0   6      127.00      130.88      8.85 o 
  -7   0   6       31.61       52.69     16.63 o 
  -6   0   6      696.54      741.49     14.31 o 
  -5   0   6       20.95       26.24      3.08 o 
  -4   0   6    11905.71    11484.36     78.59 o 
  -3   0   6    11562.30    11349.66    212.81 o 
  -2   0   6    13591.75    13128.63     12.82 o 
  -1   0   6    11617.22    11339.63     22.04 o 
   0   0   6    16511.08    16126.88    317.16 o 
   1   0   6     6478.62     6356.53      8.08 o 
   2   0   6     3458.42     3352.73     13.40 o 
   3   0   6     3564.09     3470.18      2.92 o 
   4   0   6     2245.97     2199.09     18.86 o 
   5   0   6     2009.76     1957.03     67.99 o 
   6   0   6      102.45      131.19      9.17 o 
   7   0   6      400.05      390.82      4.79 o 
   8   0   6      255.69      255.18     16.72 o 
   9   0   6     1261.48     1156.06     81.69 o 
  10   0   6       81.41       79.80      3.15 o 
  11   0   6      572.44      503.06     10.33 o 
  12   0   6      271.51      265.97     13.34 o 
  13   0   6      163.09      184.70     17.69 o 
  14   0   6       82.80       78.50     19.24 o 
  15   0   6       75.63       76.06     11.17 o 
 -16   1   6       54.18       61.97     13.35 o 
 -15   1   6      114.49      100.03      4.34 o 
 -14   1   6       10.31       17.72      2.16 o 
 -13   1   6       34.73       38.98      3.49 o 
 -12   1   6       17.85       20.95      4.36 o 
 -11   1   6        1.21        2.23      0.88 o 
 -10   1   6       35.94       40.72      6.49 o 
  -9   1   6     1071.85     1000.68     52.20 o 
  -8   1   6       19.44       32.18      5.22 o 
  -7   1   6      260.32      239.15     11.49 o 
  -6   1   6     1288.66     1296.46     24.05 o 
  -5   1   6       39.53       40.70      3.24 o 
  -4   1   6       19.01       37.38      9.48 o 
  -3   1   6     1886.95     1866.24     25.65 o 
  -2   1   6      459.37      467.10     18.78 o 
  -1   1   6     3493.03     3523.08     22.88 o 
   0   1   6       23.34       35.19      8.80 o 
   1   1   6     3904.07     3906.40     14.80 o 
   2   1   6     2478.70     2387.16     55.84 o 
   3   1   6      934.64      908.82     12.31 o 
   4   1   6     4788.91     4609.77     44.62 o 
   5   1   6     1020.27      967.64     52.17 o 
   6   1   6      969.89      969.99     10.73 o 
   7   1   6        6.70       14.64      2.65 o 
   8   1   6       30.27       34.34      3.53 o 
   9   1   6     1021.46     1099.07     47.12 o 
  10   1   6      710.38      637.53     15.38 o 
  11   1   6      169.52      192.39     15.35 o 
  12   1   6       72.01       72.14      4.23 o 
  13   1   6        1.87        2.80      2.08 o 
  14   1   6        0.00        0.76      3.60 o 
  15   1   6       16.67       37.02     15.53 o 
 -16   2   6        0.11        1.97      3.98 o 
 -15   2   6       99.57      106.83     20.67 o 
 -14   2   6      108.97      123.37     12.17 o 
 -13   2   6      124.71      144.91      8.08 o 
 -12   2   6      501.81      526.05     15.49 o 
 -11   2   6        1.37        4.37      2.97 o 
 -10   2   6       35.40       39.74      5.37 o 
  -9   2   6      257.16      244.99      7.52 o 
  -8   2   6      194.12      184.61      2.38 o 
  -7   2   6       15.39       21.27      3.55 o 
  -6   2   6     1045.30     1091.85     27.05 o 
  -5   2   6     4226.54     4023.54     23.68 o 
  -4   2   6      367.53      391.37      9.91 o 
  -3   2   6     1693.81     1662.41     31.76 o 
  -2   2   6     3510.99     3420.16     36.78 o 
  -1   2   6     1375.15     1367.14     14.18 o 
   0   2   6      150.56      143.05     14.11 o 
   1   2   6     3229.93     3151.97     47.93 o 
   2   2   6     7295.26     6921.28     17.35 o 
   3   2   6     1547.00     1659.90     17.55 o 
   4   2   6     2764.58     2652.03     56.09 o 
   5   2   6      452.93      473.04      6.79 o 
   6   2   6       35.67       61.20      9.57 o 
   7   2   6      695.78      673.07     23.58 o 
   8   2   6        3.34        5.04      1.91 o 
   9   2   6      409.47      389.02     17.90 o 
  10   2   6       48.50       59.16      6.12 o 
  11   2   6      325.28      312.23      8.14 o 
  12   2   6      378.32      390.12     16.34 o 
  13   2   6        2.54        5.29      3.73 o 
  14   2   6      102.11       92.75     10.49 o 
  15   2   6       23.78       44.48     11.24 o 
 -15   3   6        0.78        3.64      2.10 o 
 -14   3   6        2.02        3.40      1.11 o 
 -13   3   6      206.05      174.66     25.36 o 
 -12   3   6       14.15       14.35      3.89 o 
 -11   3   6      212.28      238.28      6.88 o 
 -10   3   6      113.84      117.52      2.99 o 
  -9   3   6     1688.50     1685.04     30.88 o 
  -8   3   6       97.43      115.36      8.68 o 
  -7   3   6       82.72      125.76     10.06 o 
  -6   3   6        0.40        0.43      0.68 o 
  -5   3   6        3.10       16.61      4.34 o 
  -4   3   6      243.94      267.81      9.95 o 
  -3   3   6      813.41      880.03     15.49 o 
  -2   3   6     3873.75     3716.83     19.30 o 
  -1   3   6     1377.64     1445.52     46.86 o 
   0   3   6        9.02        8.23      1.49 o 
   1   3   6      594.94      604.91      5.86 o 
   2   3   6      465.55      499.99      8.66 o 
   3   3   6     2723.94     2597.23     11.72 o 
   4   3   6     1323.81     1364.92     38.27 o 
   5   3   6      178.98      226.22      7.30 o 
   6   3   6       45.22       69.17     11.66 o 
   7   3   6      843.74      818.35      7.88 o 
   8   3   6       12.97       13.01      2.16 o 
   9   3   6      200.92      223.66     11.96 o 
  10   3   6       20.65       50.50     17.25 o 
  11   3   6       85.55       85.99      8.37 o 
  12   3   6        0.14        1.29      1.63 o 
  13   3   6        2.28        4.36      6.80 o 
  14   3   6       57.79       62.86      8.34 o 
 -15   4   6      100.74       85.78      8.73 o 
 -14   4   6        0.06        3.86      9.86 o 
 -13   4   6        1.18        3.79      2.14 o 
 -12   4   6       47.68       39.78      2.52 o 
 -11   4   6        7.77       13.12      5.09 o 
 -10   4   6       80.76       85.65      8.83 o 
  -9   4   6     2118.02     1933.02     88.44 o 
  -8   4   6      444.80      461.72      8.00 o 
  -7   4   6      263.34      274.39      7.68 o 
  -6   4   6     1881.46     1792.75     49.69 o 
  -5   4   6     2015.21     1883.62     23.12 o 
  -4   4   6       20.47       22.38      5.04 o 
  -3   4   6      612.18      634.64     10.89 o 
  -2   4   6     5692.09     5293.50     34.37 o 
  -1   4   6      180.05      215.31     10.26 o 
   0   4   6      766.32      726.91     15.19 o 
   1   4   6     2388.58     2246.33     40.43 o 
   2   4   6     2003.56     1865.34     46.99 o 
   3   4   6       63.85       71.66      5.81 o 
   4   4   6       10.28       10.02      0.89 o 
   5   4   6       88.58       94.07      7.13 o 
   6   4   6      217.72      200.87     15.93 o 
   7   4   6      273.57      301.01     15.36 o 
   8   4   6     1036.40      943.08      3.82 o 
   9   4   6       65.36       75.13      4.90 o 
  10   4   6        7.91       15.99     14.08 o 
  11   4   6        6.36       12.43      5.27 o 
  12   4   6       53.80       58.77      5.49 o 
  13   4   6       33.20       34.77      6.33 o 
 -14   5   6       10.84       14.71     10.00 o 
 -13   5   6        4.66        5.58      1.68 o 
 -12   5   6       30.38       33.90      5.41 o 
 -11   5   6        2.31       13.64      9.60 o 
 -10   5   6       38.09       37.28      6.76 o 
  -9   5   6        5.11       10.77      2.53 o 
  -8   5   6      269.46      264.56     12.66 o 
  -7   5   6       50.36       68.94      3.98 o 
  -6   5   6       63.73       75.97     10.86 o 
  -5   5   6      164.59      156.68      2.42 o 
  -4   5   6       58.69       64.09      4.57 o 
  -3   5   6       29.12       29.41      3.85 o 
  -2   5   6      219.56      214.38      5.92 o 
  -1   5   6      462.37      445.21      5.12 o 
   0   5   6        0.99        4.32      2.22 o 
   1   5   6      165.92      164.68     10.35 o 
   2   5   6        1.36        2.14      1.41 o 
   3   5   6       67.47       65.93      5.91 o 
   4   5   6        3.33        4.00      3.21 o 
   5   5   6       11.00       10.66      8.68 o 
   6   5   6       19.97       31.61      6.02 o 
   7   5   6      779.43      701.76      8.28 o 
   8   5   6       11.02       13.60      3.44 o 
   9   5   6       98.34       81.00      4.91 o 
  10   5   6       16.31       22.97      7.67 o 
  11   5   6        0.13        0.90      1.44 o 
  12   5   6        0.50        0.39      0.75 o 
  13   5   6        1.18        1.81      2.37 o 
 -13   6   6       56.25       54.83      6.39 o 
 -12   6   6       51.47       43.55      8.29 o 
 -11   6   6        0.85        4.40      4.28 o 
 -10   6   6      155.28      147.30      5.42 o 
  -9   6   6       69.54       64.37      3.56 o 
  -8   6   6       64.93       63.05      8.82 o 
  -7   6   6      649.66      573.95     17.70 o 
  -6   6   6      727.12      642.20      1.69 o 
  -5   6   6       13.01       12.70      3.13 o 
  -4   6   6       95.11      115.71      8.73 o 
  -3   6   6       71.37       70.21      5.54 o 
  -2   6   6      296.85      372.60     16.47 o 
  -1   6   6      119.06      112.94     26.19 o 
   0   6   6        2.97        9.31      1.68 o 
   1   6   6      120.20      112.19      7.47 o 
   2   6   6     1794.90     1802.88     24.38 o 
   3   6   6      515.87      490.13      6.89 o 
   4   6   6      178.83      170.26     15.79 o 
   5   6   6       48.37       44.99      4.65 o 
   6   6   6        0.00        0.00      2.65 o 
   7   6   6        4.27        6.72      5.94 o 
   8   6   6       63.42       54.62      7.82 o 
   9   6   6      142.01      125.77     14.25 o 
  10   6   6        5.23        7.93      3.24 o 
  11   6   6       17.04       26.48      6.25 o 
  12   6   6        0.19        3.02      5.25 o 
 -11   7   6       13.78       12.38      2.87 o 
 -10   7   6       14.10       17.60      2.77 o 
  -9   7   6      289.22      267.01     21.45 o 
  -8   7   6       15.29       34.75     11.92 o 
  -7   7   6       80.78       80.44      2.46 o 
  -6   7   6      113.53      105.10      3.04 o 
  -5   7   6        2.33        3.77      2.07 o 
  -4   7   6      367.83      332.42      8.78 o 
  -3   7   6       50.03       43.54      4.39 o 
  -2   7   6      178.69      163.09     28.89 o 
  -1   7   6      128.97      134.12      7.11 o 
   0   7   6        2.93        2.48      1.13 o 
   1   7   6       24.97       26.71      3.31 o 
   2   7   6       14.96       17.53      6.85 o 
   3   7   6        5.94       10.13      7.84 o 
   4   7   6       73.06       84.17     10.18 o 
   5   7   6       54.90       71.44     16.51 o 
   6   7   6        1.30        7.64      8.44 o 
   7   7   6       14.11       20.76     11.77 o 
   8   7   6        5.92        6.28      1.38 o 
   9   7   6        4.49        7.24      3.82 o 
  10   7   6       21.95       35.51     14.22 o 
  -9   8   6        0.40        4.92      8.76 o 
  -8   8   6        1.22        2.22      2.68 o 
  -7   8   6        0.45        2.26      4.29 o 
  -6   8   6       19.15       47.43     18.93 o 
  -5   8   6       81.10       76.99      1.81 o 
  -4   8   6        7.72        9.93      2.37 o 
  -3   8   6       24.50       18.19      6.37 o 
  -2   8   6      175.01      180.78     14.24 o 
  -1   8   6        2.15        3.18      4.44 o 
   0   8   6       17.45       17.32     12.56 o 
   1   8   6        2.34        2.97      2.62 o 
   2   8   6        7.11       12.71     11.64 o 
   3   8   6      177.97      227.71     14.64 o 
   4   8   6      144.82      160.29     24.66 o 
   5   8   6        3.77        5.56      4.49 o 
   6   8   6        0.67        3.64      7.59 o 
   7   8   6        0.02        0.67      4.01 o 
   8   8   6       16.36       24.33      4.04 o 
  -6   9   6        1.45        3.66      4.03 o 
  -5   9   6        0.66        8.12     10.30 o 
  -4   9   6        1.31        4.32      3.08 o 
  -3   9   6       13.70       23.37      8.08 o 
  -2   9   6       20.44       26.26      4.02 o 
  -1   9   6      127.43      154.15      8.53 o 
   0   9   6        0.88        3.28      2.05 o 
   1   9   6        9.66       12.94      3.86 o 
   2   9   6        6.96       11.97     28.87 o 
   3   9   6       13.16       14.87      8.74 o 
   4   9   6       78.54       78.57     21.00 o 
   5   9   6        1.79        6.38      8.92 o 
 -16   1   7       60.22       68.37      8.26 o 
 -15   1   7      226.96      224.16     10.91 o 
 -14   1   7        2.11        2.96      1.12 o 
 -13   1   7      240.35      230.53      5.13 o 
 -12   1   7      590.46      560.81     14.03 o 
 -11   1   7       37.49       48.97      6.62 o 
 -10   1   7      411.91      389.68     25.96 o 
  -9   1   7        5.33       16.40      7.34 o 
  -8   1   7       39.12       50.99      3.91 o 
  -7   1   7     2084.69     2076.39     29.94 o 
  -6   1   7       38.85       44.43      5.78 o 
  -5   1   7     1868.64     1820.01     38.33 o 
  -4   1   7      268.13      315.00      8.55 o 
  -3   1   7      373.46      373.29     15.40 o 
  -2   1   7     3540.50     3484.49     35.27 o 
  -1   1   7     3884.57     4003.14     12.84 o 
   0   1   7       23.02       26.35      6.74 o 
   1   1   7      379.33      360.30     13.81 o 
   2   1   7      891.79      858.75     15.40 o 
   3   1   7      249.05      255.73      5.11 o 
   4   1   7      322.63      381.11     11.97 o 
   5   1   7        2.57        4.25      0.69 o 
   6   1   7      700.96      661.43      8.20 o 
   7   1   7       89.30       91.63      2.22 o 
   8   1   7      512.09      523.93     10.74 o 
   9   1   7      192.84      201.20     16.87 o 
  10   1   7       37.60       36.87     11.05 o 
  11   1   7       26.83       26.64      6.95 o 
  12   1   7       74.20       87.09     13.71 o 
  13   1   7       23.16       28.62      3.17 o 
  14   1   7        2.20        3.83      3.05 o 
  15   1   7       74.76       73.40      8.90 o 
 -16   2   7        0.60        4.75      2.82 o 
 -15   2   7       37.26       28.06      3.20 o 
 -14   2   7        9.41        9.29      4.54 o 
 -13   2   7      393.70      352.21      4.16 o 
 -12   2   7      922.30      873.21      9.86 o 
 -11   2   7       20.80       40.02      8.38 o 
 -10   2   7        3.20        5.26      1.62 o 
  -9   2   7        1.05        7.53      7.27 o 
  -8   2   7      171.37      172.98     11.40 o 
  -7   2   7        0.51        2.06      0.97 o 
  -6   2   7     1971.44     1986.85     21.50 o 
  -5   2   7       53.68       57.84      6.29 o 
  -4   2   7     1798.48     1710.83     28.50 o 
  -3   2   7     1061.01     1099.50     33.15 o 
  -2   2   7        2.78       11.39      4.07 o 
  -1   2   7     7749.68     7411.29     16.50 o 
   0   2   7      178.60      196.98     10.70 o 
   1   2   7     4806.47     4692.19     35.26 o 
   2   2   7      220.35      229.68      6.88 o 
   3   2   7     2210.37     2172.06     50.42 o 
   4   2   7      913.99      892.30      5.92 o 
   5   2   7      859.72      786.53     37.16 o 
   6   2   7       63.98       63.43      4.57 o 
   7   2   7        1.49        3.18      1.34 o 
   8   2   7      240.02      248.21     25.10 o 
   9   2   7       82.61       77.87      2.13 o 
  10   2   7       22.45       21.99      1.55 o 
  11   2   7      315.30      319.68     11.77 o 
  12   2   7        0.30        4.03      5.79 o 
  13   2   7        1.57        2.02      3.06 o 
  14   2   7        0.18        1.92      1.88 o 
 -15   3   7       76.82       67.28      8.53 o 
 -14   3   7        9.82       14.56      6.15 o 
 -13   3   7      280.31      289.02     10.29 o 
 -12   3   7       29.97       37.37      4.23 o 
 -11   3   7      155.09      213.90     11.30 o 
 -10   3   7       26.29       48.82      9.44 o 
  -9   3   7       37.93       54.31     10.07 o 
  -8   3   7       99.86      113.39      9.58 o 
  -7   3   7       41.89       53.08      8.02 o 
  -6   3   7       35.29       34.95      5.04 o 
  -5   3   7      663.18      652.50     33.59 o 
  -4   3   7      501.46      531.22     14.09 o 
  -3   3   7       11.94       28.38      5.69 o 
  -2   3   7      815.85      745.65     19.05 o 
  -1   3   7       31.81       44.68      6.42 o 
   0   3   7       17.57       22.46      7.88 o 
   1   3   7      622.64      611.63      6.85 o 
   2   3   7     1348.51     1293.48     12.26 o 
   3   3   7     1954.69     2041.88     14.91 o 
   4   3   7        1.27       10.95      3.91 o 
   5   3   7      162.35      203.63     12.04 o 
   6   3   7      470.53      471.54     10.19 o 
   7   3   7        0.49       10.76      7.98 o 
   8   3   7      381.06      349.76      9.15 o 
   9   3   7      331.98      317.52      6.43 o 
  10   3   7       16.96       31.91      8.04 o 
  11   3   7       67.88       64.96      9.99 o 
  12   3   7      118.64      113.01      9.73 o 
  13   3   7       39.81       60.27     15.62 o 
  14   3   7        0.23        3.75      5.12 o 
 -15   4   7        0.61        0.87      1.60 o 
 -14   4   7        1.03        3.64      2.81 o 
 -13   4   7      246.78      235.75     10.22 o 
 -12   4   7       15.15       30.38      7.34 o 
 -11   4   7       26.25       26.72      9.33 o 
 -10   4   7      114.83      110.87     33.50 o 
  -9   4   7      429.58      414.31     10.78 o 
  -8   4   7      479.18      469.18      8.36 o 
  -7   4   7      435.86      411.82      9.30 o 
  -6   4   7       36.60       36.23      5.57 o 
  -5   4   7        4.00       12.51      3.11 o 
  -4   4   7     2419.13     2324.16     34.68 o 
  -3   4   7      540.68      531.19     16.40 o 
  -2   4   7      406.95      425.20      9.12 o 
  -1   4   7     2507.82     2482.88     37.10 o 
   0   4   7      435.11      458.57     13.07 o 
   1   4   7     1784.68     1714.45      9.78 o 
   2   4   7        2.04        3.92      1.55 o 
   3   4   7       26.64       38.56      7.96 o 
   4   4   7      194.33      186.55     22.84 o 
   5   4   7      113.53      101.25     17.90 o 
   6   4   7      317.41      314.64     13.88 o 
   7   4   7       92.05       85.61      8.42 o 
   8   4   7       50.93       47.69      4.45 o 
   9   4   7        0.02        0.00      0.47 o 
  10   4   7       51.80       71.32     13.87 o 
  11   4   7        0.43        2.33      1.01 o 
  12   4   7       56.04       55.45     10.69 o 
  13   4   7       16.80       15.15     10.84 o 
 -14   5   7        0.02        1.53      3.02 o 
 -13   5   7       31.97       30.22      2.79 o 
 -12   5   7       14.97       23.80      6.07 o 
 -11   5   7      175.61      173.87     30.71 o 
 -10   5   7       49.22       50.41      7.87 o 
  -9   5   7       90.33       97.50     10.37 o 
  -8   5   7       81.49       84.82      6.10 o 
  -7   5   7      593.25      560.03     11.10 o 
  -6   5   7      556.41      552.00     12.94 o 
  -5   5   7      393.74      395.87     16.70 o 
  -4   5   7       13.23       11.66      4.10 o 
  -3   5   7      120.85      124.28      6.45 o 
  -2   5   7      212.04      232.29      9.76 o 
  -1   5   7      406.49      400.94     17.02 o 
   0   5   7        1.61        2.56      1.25 o 
   1   5   7        6.72        6.26      1.52 o 
   2   5   7      191.95      236.00     21.87 o 
   3   5   7      123.87      149.34     15.71 o 
   4   5   7       14.84       18.97      4.72 o 
   5   5   7      242.49      256.93     10.62 o 
   6   5   7       96.39       88.33     21.90 o 
   7   5   7       12.57       15.86      6.32 o 
   8   5   7        3.48        4.50      1.70 o 
   9   5   7      117.16      108.88      7.44 o 
  10   5   7       31.69       51.59     10.64 o 
  11   5   7        0.80        3.11      3.66 o 
  12   5   7       59.15       55.17      3.70 o 
 -13   6   7       14.43       16.35      7.09 o 
 -12   6   7        4.47        5.83     10.47 o 
 -11   6   7        9.53       10.16      7.93 o 
 -10   6   7      150.73      145.25      5.73 o 
  -9   6   7      224.51      197.50     19.44 o 
  -8   6   7        0.04        0.28      0.86 o 
  -7   6   7        2.79        2.61      1.26 o 
  -6   6   7        0.53        3.08      2.73 o 
  -5   6   7       41.96       59.54      6.89 o 
  -4   6   7      247.49      221.27     17.36 o 
  -3   6   7       18.85       28.76      5.41 o 
  -2   6   7      109.39      105.57      4.24 o 
  -1   6   7        5.40       18.67      3.94 o 
   0   6   7      312.57      352.07     11.46 o 
   1   6   7       34.97       40.71      6.95 o 
   2   6   7      236.12      288.57     11.77 o 
   3   6   7      109.61      110.59     11.38 o 
   4   6   7        6.09        5.97      1.32 o 
   5   6   7      211.10      191.48     24.30 o 
   6   6   7       74.60       63.77      5.50 o 
   7   6   7       51.38       45.57     10.52 o 
   8   6   7      124.85      118.67     14.17 o 
   9   6   7       64.42       74.46     11.37 o 
  10   6   7        8.37       12.67      8.18 o 
  11   6   7        1.89        3.44      4.11 o 
 -11   7   7       33.47       30.73      6.82 o 
 -10   7   7      153.33      150.58      9.55 o 
  -9   7   7        3.04        5.79      9.72 o 
  -8   7   7       71.47       65.58      9.98 o 
  -7   7   7      131.67      161.52     14.09 o 
  -6   7   7        4.83       12.08     20.24 o 
  -5   7   7       94.25      100.93     18.98 o 
  -4   7   7       10.96       18.00      4.24 o 
  -3   7   7        0.54        0.58      1.70 o 
  -2   7   7      133.37      123.60      9.50 o 
  -1   7   7      740.56      673.52     10.29 o 
   0   7   7        3.67        5.32      2.08 o 
   1   7   7      355.75      324.37     19.63 o 
   2   7   7       16.69       26.02      3.83 o 
   3   7   7      106.17      122.45      7.77 o 
   4   7   7       27.44       25.52      5.99 o 
   5   7   7       35.78       46.24      6.93 o 
   6   7   7      227.31      262.44     12.77 o 
   7   7   7       57.79       50.57      2.08 o 
   8   7   7        0.07        1.09      1.04 o 
   9   7   7        0.82        4.06      3.36 o 
  10   7   7       16.48       14.77      3.41 o 
  -9   8   7        2.15        5.77      6.07 o 
  -8   8   7       15.75       22.41      5.75 o 
  -7   8   7       98.65      123.38     13.68 o 
  -6   8   7        0.91        2.59      2.24 o 
  -5   8   7      196.60      187.01     11.64 o 
  -4   8   7        6.49        4.97      6.53 o 
  -3   8   7       50.92       48.27      7.61 o 
  -2   8   7       25.57       34.68      6.99 o 
  -1   8   7        0.05        1.26      3.98 o 
   0   8   7       69.07       60.31      3.65 o 
   1   8   7       51.12       51.26      2.84 o 
   2   8   7      123.74      132.32     11.73 o 
   3   8   7       57.51       49.31      1.53 o 
   4   8   7       42.38       38.20     15.84 o 
   5   8   7        1.70        6.05     10.25 o 
   6   8   7       18.20       18.77      3.57 o 
   7   8   7       54.49       51.07      4.95 o 
   8   8   7       68.45       59.05      3.07 o 
  -6   9   7        6.69        7.30      8.63 o 
  -5   9   7        2.10        5.52      6.57 o 
  -4   9   7        0.15        2.07      1.38 o 
  -3   9   7       31.78       27.31     10.03 o 
  -2   9   7       22.82       28.37      9.70 o 
  -1   9   7       63.09       63.11     14.38 o 
   0   9   7        0.36        6.32     10.89 o 
   1   9   7       21.47       24.67      2.61 o 
   2   9   7      100.79      164.46     21.67 o 
   3   9   7       17.77       25.83     11.68 o 
   4   9   7       17.24       38.40     20.17 o 
   5   9   7       80.14       78.06      9.56 o 
 -16   0   8        7.98       10.47     15.06 o 
 -15   0   8       68.35       62.55      9.06 o 
 -14   0   8      190.84      159.54     11.39 o 
 -13   0   8     1071.74      994.28     48.56 o 
 -12   0   8        0.00        1.93      1.56 o 
 -11   0   8        0.56        1.14      0.94 o 
 -10   0   8        7.92        5.32      1.44 o 
  -9   0   8     1285.12     1170.45     96.90 o 
  -8   0   8      274.38      267.73     17.94 o 
  -7   0   8      614.35      574.21     12.70 o 
  -6   0   8      782.06      821.68     23.75 o 
  -5   0   8     4167.97     4026.94     26.00 o 
  -4   0   8      176.85      164.75     11.72 o 
  -3   0   8     1228.06     1266.15     20.21 o 
  -2   0   8     3347.26     3438.34     13.95 o 
  -1   0   8      318.76      357.78     14.59 o 
   0   0   8     7891.32     7540.30     81.15 o 
   1   0   8     2722.96     2783.36     41.83 o 
   2   0   8     2882.12     2859.57     67.83 o 
   3   0   8       20.36       44.25     12.81 o 
   4   0   8       33.63       43.00      9.62 o 
   5   0   8     1217.72     1163.00     10.39 o 
   6   0   8     2533.85     2537.57     37.65 o 
   7   0   8      158.22      148.87      5.62 o 
   8   0   8     1966.28     1880.98     12.24 o 
   9   0   8        0.96        1.73      1.83 o 
  10   0   8      175.16      192.73     10.99 o 
  11   0   8       32.57       46.94     24.10 o 
  12   0   8        2.43        3.95      3.17 o 
  13   0   8       51.46       51.15      5.50 o 
  14   0   8       12.62       15.23      9.18 o 
  15   0   8       74.58       83.19     15.22 o 
 -16   1   8       96.61       84.85      1.24 o 
 -15   1   8        7.99       24.63      7.27 o 
 -14   1   8       45.91       55.66      5.36 o 
 -13   1   8       74.31       75.98      4.60 o 
 -12   1   8        0.74        3.79      1.97 o 
 -11   1   8       35.40       38.70      4.18 o 
 -10   1   8       81.82       77.46      6.29 o 
  -9   1   8        7.10       18.20      8.93 o 
  -8   1   8       40.06       54.07      7.09 o 
  -7   1   8        6.68       17.81      8.69 o 
  -6   1   8      154.06      166.74     18.66 o 
  -5   1   8       10.23       21.18      3.43 o 
  -4   1   8       73.37       75.90      3.97 o 
  -3   1   8     1031.95     1078.79     47.29 o 
  -2   1   8     2691.25     2707.74     72.00 o 
  -1   1   8     1640.83     1715.45     19.14 o 
   0   1   8        5.32        6.69      4.66 o 
   1   1   8      299.31      381.44     12.18 o 
   2   1   8      902.08      890.83     79.87 o 
   3   1   8     1870.15     2030.69     37.51 o 
   4   1   8     1491.51     1442.55     39.93 o 
   5   1   8      150.18      187.08     11.64 o 
   6   1   8     1130.68     1187.79     13.97 o 
   7   1   8      308.15      302.66      5.55 o 
   8   1   8      101.82      110.27      4.94 o 
   9   1   8       71.62       71.74      1.46 o 
  10   1   8     1088.03      950.84     76.94 o 
  11   1   8      103.32      118.72      7.71 o 
  12   1   8      165.39      199.11     22.28 o 
  13   1   8      158.91      179.24      4.68 o 
  14   1   8        9.08       14.78      5.91 o 
 -16   2   8       50.99       63.61     10.95 o 
 -15   2   8       29.40       38.95      6.82 o 
 -14   2   8      138.82      126.79     12.28 o 
 -13   2   8      266.24      243.75     17.54 o 
 -12   2   8       75.99       75.15      7.18 o 
 -11   2   8       22.76       32.79      4.22 o 
 -10   2   8       63.88       61.50      9.93 o 
  -9   2   8        8.30        8.00      3.85 o 
  -8   2   8       19.01       23.19      3.52 o 
  -7   2   8       65.63       72.93      7.65 o 
  -6   2   8       84.33       93.01      8.90 o 
  -5   2   8     2473.77     2407.15     59.23 o 
  -4   2   8     2501.90     2478.23     36.04 o 
  -3   2   8      276.07      275.03      9.08 o 
  -2   2   8     6231.29     5892.96     20.69 o 
  -1   2   8     5267.85     5040.25     59.57 o 
   0   2   8     1614.53     1602.36      8.35 o 
   1   2   8     5593.97     5440.55     10.67 o 
   2   2   8        3.84       10.57      5.16 o 
   3   2   8     2002.69     1914.48     40.62 o 
   4   2   8     5632.39     5275.97     70.76 o 
   5   2   8       21.53       26.49      4.86 o 
   6   2   8      206.56      211.23     11.49 o 
   7   2   8        1.74        4.82      2.84 o 
   8   2   8      741.74      716.37      7.85 o 
   9   2   8       16.78       16.84      1.20 o 
  10   2   8      196.81      230.90     18.55 o 
  11   2   8       69.07       71.11      8.19 o 
  12   2   8       28.41       35.87     10.21 o 
  13   2   8       12.28       15.59      3.80 o 
  14   2   8       15.19       17.08     10.73 o 
 -15   3   8        0.22        1.30      1.21 o 
 -14   3   8        2.98        3.72      1.57 o 
 -13   3   8      498.46      436.13      5.76 o 
 -12   3   8       15.11       14.54      0.92 o 
 -11   3   8      857.22      832.40     15.40 o 
 -10   3   8      163.32      207.22     11.05 o 
  -9   3   8      205.32      191.23      8.87 o 
  -8   3   8       61.30       65.00      5.26 o 
  -7   3   8        2.70       15.13     10.52 o 
  -6   3   8      135.04      136.82     19.08 o 
  -5   3   8     2415.74     2259.91     23.62 o 
  -4   3   8     6119.80     5839.42     42.91 o 
  -3   3   8      717.48      715.30      4.21 o 
  -2   3   8      593.69      606.23      7.16 o 
  -1   3   8       80.96      101.44      3.40 o 
   0   3   8       12.04       14.81     11.29 o 
   1   3   8       98.93      133.11     10.95 o 
   2   3   8      282.03      275.80      4.66 o 
   3   3   8      817.83      780.83      9.87 o 
   4   3   8      337.68      326.13      8.87 o 
   5   3   8      264.59      255.71      7.43 o 
   6   3   8        6.77       17.51     15.22 o 
   7   3   8      540.61      523.68     20.05 o 
   8   3   8        8.14       11.06      5.68 o 
   9   3   8      248.87      268.82      8.08 o 
  10   3   8      315.07      342.17      8.82 o 
  11   3   8       73.48       85.39     10.02 o 
  12   3   8        0.02        0.00      5.31 o 
  13   3   8       10.30       11.38     15.29 o 
  14   3   8       12.30       19.87      5.24 o 
 -15   4   8       12.19       16.21     14.47 o 
 -14   4   8       33.88       56.16     15.00 o 
 -13   4   8       26.34       30.97     10.71 o 
 -12   4   8      375.34      336.68     10.56 o 
 -11   4   8       12.20       19.15      7.51 o 
 -10   4   8      218.63      205.07      8.53 o 
  -9   4   8       41.66       54.75      7.75 o 
  -8   4   8      533.83      559.00     14.07 o 
  -7   4   8       57.69       55.81      4.36 o 
  -6   4   8      197.36      196.31     16.34 o 
  -5   4   8      178.16      172.01     22.90 o 
  -4   4   8      134.99      136.88      8.15 o 
  -3   4   8        3.95       21.74      5.54 o 
  -2   4   8     1679.67     1571.42     18.34 o 
  -1   4   8     6201.44     5707.05     88.02 o 
   0   4   8     6103.87     5768.40     19.25 o 
   1   4   8     4642.40     4430.29     16.42 o 
   2   4   8      475.12      448.49     12.85 o 
   3   4   8       36.79       39.69      3.47 o 
   4   4   8        0.81        1.98      0.79 o 
   5   4   8      454.69      415.11     17.76 o 
   6   4   8       45.82       42.96      6.61 o 
   7   4   8      340.83      341.92      9.48 o 
   8   4   8      493.76      491.00      6.24 o 
   9   4   8       40.43       52.66      7.80 o 
  10   4   8      208.86      210.66      9.70 o 
  11   4   8       43.89       46.91      4.08 o 
  12   4   8       12.90       13.92      2.54 o 
  13   4   8        2.78        7.74      8.70 o 
 -14   5   8       95.36      102.76     15.60 o 
 -13   5   8       19.46       40.40     16.70 o 
 -12   5   8        2.98        4.20      2.01 o 
 -11   5   8        1.58        1.90      1.80 o 
 -10   5   8       12.88       20.45      3.53 o 
  -9   5   8      146.35      166.96      5.73 o 
  -8   5   8      342.38      347.79      9.37 o 
  -7   5   8       18.94       39.44      8.03 o 
  -6   5   8      226.29      224.16      6.22 o 
  -5   5   8       14.13       16.77      3.55 o 
  -4   5   8       25.51       29.16      4.95 o 
  -3   5   8      125.98      163.82     14.49 o 
  -2   5   8        0.00        1.23      1.73 o 
  -1   5   8       59.75       61.98     11.34 o 
   0   5   8        1.19        3.06      1.73 o 
   1   5   8      489.72      502.44     15.68 o 
   2   5   8      573.91      542.15     15.00 o 
   3   5   8     1472.47     1441.52     42.16 o 
   4   5   8       14.48       17.65      4.55 o 
   5   5   8      280.36      257.45     18.38 o 
   6   5   8      109.99      111.88      8.14 o 
   7   5   8        0.60        1.93      3.82 o 
   8   5   8      109.65      107.85     13.89 o 
   9   5   8       36.76       38.96      4.69 o 
  10   5   8       18.64       20.38      4.44 o 
  11   5   8       32.05       44.26      6.48 o 
  12   5   8       12.24       21.27      6.24 o 
 -13   6   8      100.23       98.56      5.40 o 
 -12   6   8      117.07      111.11     16.30 o 
 -11   6   8       27.32       32.38     10.50 o 
 -10   6   8       42.50       49.90      5.06 o 
  -9   6   8      219.02      203.71     14.46 o 
  -8   6   8      275.31      251.10     15.40 o 
  -7   6   8       56.15       81.72     11.53 o 
  -6   6   8       98.08       89.02      4.40 o 
  -5   6   8       25.47       23.21      5.45 o 
  -4   6   8       17.39       29.31      5.57 o 
  -3   6   8       50.62       49.39      4.64 o 
  -2   6   8     1471.70     1374.63     60.34 o 
  -1   6   8      353.18      326.05      5.10 o 
   0   6   8       61.59       77.31     10.81 o 
   1   6   8        1.10        1.97      0.59 o 
   2   6   8        0.38        3.81      4.72 o 
   3   6   8      174.32      177.49     19.26 o 
   4   6   8       73.14       66.99      3.13 o 
   5   6   8      113.47      116.13      4.18 o 
   6   6   8       37.82       31.22      3.30 o 
   7   6   8      140.06      165.98      6.97 o 
   8   6   8        9.89       14.12      8.00 o 
   9   6   8      294.35      277.59     14.23 o 
  10   6   8        8.84       16.68      5.12 o 
  11   6   8        0.29        2.91      4.32 o 
 -11   7   8        0.64        3.92      5.89 o 
 -10   7   8        4.17        6.25      4.68 o 
  -9   7   8       13.82       23.15     10.96 o 
  -8   7   8       48.42       57.43      4.71 o 
  -7   7   8      129.99      131.21      6.83 o 
  -6   7   8      180.97      182.65     11.75 o 
  -5   7   8      215.06      183.85     18.68 o 
  -4   7   8      136.41      141.93     23.86 o 
  -3   7   8      220.86      187.47      3.29 o 
  -2   7   8       19.60       32.87      6.97 o 
  -1   7   8       41.55       39.63      2.04 o 
   0   7   8        0.04        1.27      2.03 o 
   1   7   8        9.35       19.49      3.06 o 
   2   7   8       10.27        8.81      8.45 o 
   3   7   8      194.36      214.55      8.42 o 
   4   7   8      101.99      101.75      9.89 o 
   5   7   8       18.26       16.78      0.59 o 
   6   7   8        0.01        0.38      2.15 o 
   7   7   8       20.71       22.08      2.72 o 
   8   7   8       19.99       33.41      6.16 o 
   9   7   8        0.65        2.13      4.85 o 
  10   7   8        0.64        3.27      4.30 o 
  -9   8   8        2.68        3.08      1.93 o 
  -8   8   8        2.73        6.66      7.03 o 
  -7   8   8       44.00       43.26      5.07 o 
  -6   8   8       11.62        9.58      9.17 o 
  -5   8   8        7.53        9.94      8.22 o 
  -4   8   8       29.34       39.26      7.23 o 
  -3   8   8       96.87       97.33      1.72 o 
  -2   8   8        2.50        2.75      2.04 o 
  -1   8   8        1.84        3.60      2.36 o 
   0   8   8       98.28       95.24      9.19 o 
   1   8   8        6.25       11.96      3.69 o 
   2   8   8      331.86      356.01     13.80 o 
   3   8   8        7.24        9.75      8.41 o 
   4   8   8       11.57       20.64      7.00 o 
   5   8   8       21.06       19.70      3.67 o 
   6   8   8        2.43        1.98      2.29 o 
   7   8   8       15.10       11.72      8.93 o 
   8   8   8       13.46       31.48     11.91 o 
  -6   9   8        2.95        3.91      2.87 o 
  -5   9   8        0.01        0.00      1.09 o 
  -4   9   8      226.97      255.61     12.85 o 
  -3   9   8        0.33        3.87      3.66 o 
  -2   9   8       19.14       25.12      7.63 o 
  -1   9   8        7.69       11.47      2.70 o 
   0   9   8        2.40        9.12     18.92 o 
   1   9   8        8.64       14.43     21.87 o 
   2   9   8       49.59       66.73     25.26 o 
   3   9   8        5.42        5.36      1.19 o 
   4   9   8       33.74       37.84     10.16 o 
 -16   1   9       54.35       57.58      5.66 o 
 -15   1   9        3.92        5.17      1.90 o 
 -14   1   9       50.11       51.90      6.08 o 
 -13   1   9      254.74      258.13     18.87 o 
 -12   1   9       13.44       16.15      2.41 o 
 -11   1   9       38.50       38.14      3.75 o 
 -10   1   9       18.24       34.04      5.14 o 
  -9   1   9       75.19       74.32      7.25 o 
  -8   1   9       40.12       61.66      8.04 o 
  -7   1   9     4047.61     3809.27     34.76 o 
  -6   1   9        8.67       10.01      1.66 o 
  -5   1   9       60.68       66.74     10.54 o 
  -4   1   9     3003.39     2836.81     45.69 o 
  -3   1   9     4140.14     3994.33     25.36 o 
  -2   1   9     1119.28     1131.70     27.42 o 
  -1   1   9     6798.87     6651.48     12.40 o 
   0   1   9       11.83       15.15      2.09 o 
   1   1   9     5754.23     5622.64     44.53 o 
   2   1   9      241.46      257.53      7.25 o 
   3   1   9     1725.95     1807.98     24.98 o 
   4   1   9     2795.58     2688.51     63.31 o 
   5   1   9        0.07        0.95      1.13 o 
   6   1   9        0.16        6.40      5.54 o 
   7   1   9       24.75       41.65      6.39 o 
   8   1   9       10.81       14.59      3.09 o 
   9   1   9      496.44      496.82     15.02 o 
  10   1   9       83.08       76.43      1.24 o 
  11   1   9      176.72      173.69     15.02 o 
  12   1   9       60.72       58.56      4.47 o 
  13   1   9       64.82       65.89      9.36 o 
  14   1   9       19.24       36.35     14.83 o 
 -16   2   9       14.60       17.32      1.09 o 
 -15   2   9        7.10       11.00      8.67 o 
 -14   2   9        2.14        4.53      3.97 o 
 -13   2   9        8.70        8.03      3.49 o 
 -12   2   9      566.88      511.21      6.93 o 
 -11   2   9      924.29      919.28     26.16 o 
 -10   2   9      102.90      116.07      6.40 o 
  -9   2   9       34.26       33.11      5.21 o 
  -8   2   9       70.94       72.85      6.58 o 
  -7   2   9       17.79       28.42      3.15 o 
  -6   2   9       57.01       51.57      3.25 o 
  -5   2   9        0.73        6.11      4.76 o 
  -4   2   9     1048.85     1170.91     31.47 o 
  -3   2   9        5.70        9.34      5.76 o 
  -2   2   9      193.41      197.95      5.15 o 
  -1   2   9     1001.40     1016.89     25.98 o 
   0   2   9     1515.84     1499.27     17.29 o 
   1   2   9       54.19       79.83      8.92 o 
   2   2   9      727.18      685.13      9.62 o 
   3   2   9      868.80      884.54     29.15 o 
   4   2   9      544.93      516.41     20.85 o 
   5   2   9     1215.24     1374.25     22.87 o 
   6   2   9      368.25      359.37      3.17 o 
   7   2   9       30.90       40.21      5.78 o 
   8   2   9       59.41       58.68     10.94 o 
   9   2   9      181.74      205.51     22.16 o 
  10   2   9        3.80        7.28      2.15 o 
  11   2   9       16.37       27.41     10.34 o 
  12   2   9        4.51        4.84      1.78 o 
  13   2   9        2.10        3.15      1.35 o 
  14   2   9        8.24       15.55      4.82 o 
 -15   3   9       54.22       58.11      6.07 o 
 -14   3   9       74.49       62.71      4.13 o 
 -13   3   9      136.12      130.33      8.48 o 
 -12   3   9       19.14       30.46      9.37 o 
 -11   3   9     1826.38     1577.79      3.98 o 
 -10   3   9      209.95      231.07      3.75 o 
  -9   3   9       70.73       69.66      9.69 o 
  -8   3   9      493.41      472.43      8.64 o 
  -7   3   9      518.82      513.73     13.70 o 
  -6   3   9        0.00        1.29      2.00 o 
  -5   3   9       70.46      113.04      9.38 o 
  -4   3   9       64.52       83.42      4.28 o 
  -3   3   9     1535.22     1511.90     20.67 o 
  -2   3   9     1623.29     1769.93     20.15 o 
  -1   3   9      651.88      632.14      7.46 o 
   0   3   9        8.49       14.87      3.69 o 
   1   3   9      125.96      129.78     25.77 o 
   2   3   9     2738.89     2627.34     60.54 o 
   3   3   9     1024.93     1043.96     14.32 o 
   4   3   9       32.64       30.37      2.87 o 
   5   3   9      192.13      235.79     10.22 o 
   6   3   9      299.31      282.08      4.82 o 
   7   3   9      287.56      279.35     21.20 o 
   8   3   9      193.51      182.13      8.76 o 
   9   3   9       25.03       44.68      8.73 o 
  10   3   9       66.18       70.01      5.89 o 
  11   3   9       68.60       75.58      8.78 o 
  12   3   9        3.38        5.33      2.40 o 
  13   3   9       35.70       45.04     11.11 o 
  14   3   9       29.61       21.82      2.07 o 
 -15   4   9        1.78        6.50      6.55 o 
 -14   4   9       12.22       21.74      8.51 o 
 -13   4   9       92.96      110.45      7.09 o 
 -12   4   9       69.43       65.17      5.30 o 
 -11   4   9      105.59       92.15      7.92 o 
 -10   4   9      216.98      228.73      5.22 o 
  -9   4   9       31.15       33.38      5.09 o 
  -8   4   9       78.07       77.42     13.31 o 
  -7   4   9      185.14      206.85     21.24 o 
  -6   4   9        4.58        4.11      3.80 o 
  -5   4   9       93.92      111.68      4.70 o 
  -4   4   9      479.00      458.64     15.17 o 
  -3   4   9        3.21        8.44      3.55 o 
  -2   4   9       42.61       45.92      3.92 o 
  -1   4   9     1054.43      989.22     37.24 o 
   0   4   9      145.36      168.48      5.79 o 
   1   4   9      636.35      612.86     25.14 o 
   2   4   9      479.00      450.05     24.60 o 
   3   4   9        0.59        1.51      0.46 o 
   4   4   9      191.27      169.22     13.84 o 
   5   4   9      525.66      455.00      4.06 o 
   6   4   9       13.17       20.93      7.79 o 
   7   4   9      148.94      173.68      5.22 o 
   8   4   9        2.98        5.03      5.58 o 
   9   4   9        0.01        1.44      4.46 o 
  10   4   9        1.72        2.57      2.25 o 
  11   4   9      295.74      307.86     12.62 o 
  12   4   9        0.16        0.57      4.43 o 
  13   4   9       87.01       78.19     12.62 o 
 -14   5   9        0.05        1.05      3.07 o 
 -13   5   9      111.09      105.84     13.47 o 
 -12   5   9        3.43       14.90      8.97 o 
 -11   5   9        9.12       23.09      5.76 o 
 -10   5   9      255.08      265.94      7.54 o 
  -9   5   9        8.32       12.08      5.04 o 
  -8   5   9        6.18        4.36      3.95 o 
  -7   5   9       93.18       88.91      4.07 o 
  -6   5   9      178.27      187.29      9.46 o 
  -5   5   9       51.77       62.60      6.13 o 
  -4   5   9      255.75      274.60      7.23 o 
  -3   5   9       54.93       56.19      5.31 o 
  -2   5   9      359.17      341.16     10.74 o 
  -1   5   9      476.89      472.61     11.40 o 
   0   5   9        6.87       14.18     12.96 o 
   1   5   9      689.00      668.98     16.47 o 
   2   5   9       99.44      105.96     20.15 o 
   3   5   9      448.66      502.98     17.44 o 
   4   5   9        2.36        3.34      0.97 o 
   5   5   9      161.12      169.97     19.92 o 
   6   5   9       35.10       33.65      5.00 o 
   7   5   9      991.14      891.13     10.51 o 
   8   5   9      346.60      323.42      8.67 o 
   9   5   9        1.77        2.65      1.48 o 
  10   5   9        1.32        1.97      2.19 o 
  11   5   9        1.49        3.39      2.88 o 
  12   5   9        8.98       21.61     10.04 o 
 -13   6   9        0.01        0.06      0.48 o 
 -12   6   9       21.80       20.10      9.71 o 
 -11   6   9        1.89        3.92      1.98 o 
 -10   6   9        0.32        1.79      1.32 o 
  -9   6   9       57.62       62.22      7.31 o 
  -8   6   9       31.76       32.96      3.20 o 
  -7   6   9      225.67      249.18      9.15 o 
  -6   6   9       27.14       30.61      2.59 o 
  -5   6   9        0.16        0.85      0.75 o 
  -4   6   9        8.93       12.72      4.28 o 
  -3   6   9       30.56       53.25      9.76 o 
  -2   6   9      198.17      251.16     11.07 o 
  -1   6   9       37.85       48.26     15.83 o 
   0   6   9     1804.41     1622.63     39.49 o 
   1   6   9      518.01      487.97      7.21 o 
   2   6   9      293.17      322.78     12.51 o 
   3   6   9        0.96        5.31      9.06 o 
   4   6   9      188.45      216.66      9.42 o 
   5   6   9        9.42       15.75     13.57 o 
   6   6   9        2.44        3.78      1.98 o 
   7   6   9        6.00        8.45      2.77 o 
   8   6   9        0.42        1.43      1.85 o 
   9   6   9       10.09       16.70      9.04 o 
  10   6   9       12.67       19.00      4.72 o 
  11   6   9        1.85        4.47      4.73 o 
 -11   7   9       72.11       60.37      1.87 o 
 -10   7   9       23.81       25.29      3.97 o 
  -9   7   9       44.76       48.95      5.50 o 
  -8   7   9      317.33      297.94     10.03 o 
  -7   7   9       27.13       36.87      6.54 o 
  -6   7   9       25.56       23.90      4.02 o 
  -5   7   9      201.40      179.17     16.03 o 
  -4   7   9        1.04        5.84      4.81 o 
  -3   7   9      143.99      157.01     13.47 o 
  -2   7   9        3.01        7.18      3.54 o 
  -1   7   9        3.09        7.35      5.15 o 
   0   7   9        0.03        0.00      1.81 o 
   1   7   9      223.48      219.21      6.48 o 
   2   7   9      170.98      167.43      8.11 o 
   3   7   9       37.52       30.65     13.00 o 
   4   7   9       22.95       29.30      3.37 o 
   5   7   9       67.55       72.74     10.14 o 
   6   7   9       10.95       12.35      1.66 o 
   7   7   9       13.11       16.82      4.07 o 
   8   7   9       33.25       37.73      6.26 o 
   9   7   9       17.78       28.76      6.99 o 
  -9   8   9       50.39       56.96      9.39 o 
  -8   8   9       52.96       57.63      2.56 o 
  -7   8   9        0.00        1.44      6.01 o 
  -6   8   9        0.82        4.32      4.08 o 
  -5   8   9       20.91       21.63      3.02 o 
  -4   8   9      169.15      178.37     10.09 o 
  -3   8   9        3.37        8.89      5.43 o 
  -2   8   9      118.62      105.00      5.19 o 
  -1   8   9       66.83       62.50      7.16 o 
   0   8   9       90.56       90.37      2.16 o 
   1   8   9       15.97       20.32     10.32 o 
   2   8   9       18.34       19.47      3.96 o 
   3   8   9       23.84       40.97     17.64 o 
   4   8   9       65.92       62.28     16.59 o 
   5   8   9       80.47       73.44      6.47 o 
   6   8   9       30.63       38.06     10.99 o 
   7   8   9        1.53        3.11      6.12 o 
  -6   9   9       53.29       45.31     11.22 o 
  -5   9   9       63.49       58.94     11.04 o 
  -4   9   9       13.15       34.76     10.21 o 
  -3   9   9        2.35        6.28      4.47 o 
  -2   9   9      101.64      108.08     11.23 o 
  -1   9   9        2.03        2.27      3.30 o 
   0   9   9        0.03        0.00      6.08 o 
   1   9   9       24.74       26.84      3.81 o 
   2   9   9       11.69       15.15      5.09 o 
   3   9   9        2.16        3.29      2.81 o 
   4   9   9       27.50       35.23     10.84 o 
 -16   0  10        3.97        6.01      7.45 o 
 -15   0  10        0.01        0.47      4.01 o 
 -14   0  10      465.10      432.75     12.72 o 
 -13   0  10      100.79      102.25      9.81 o 
 -12   0  10      122.70      152.26     19.41 o 
 -11   0  10      368.26      377.50     17.50 o 
 -10   0  10      186.91      211.68      5.62 o 
  -9   0  10      558.32      556.53      9.16 o 
  -8   0  10      109.20      141.65     17.13 o 
  -7   0  10      134.48      139.88      8.70 o 
  -6   0  10      189.05      229.48     19.59 o 
  -5   0  10     2035.58     2008.87     68.87 o 
  -4   0  10     4016.16     3901.28     23.04 o 
  -3   0  10      960.37      967.01     37.70 o 
  -2   0  10     2551.40     2624.83     47.35 o 
  -1   0  10     4888.03     4816.65     30.89 o 
   0   0  10     2676.15     2644.67     35.40 o 
   1   0  10      979.96     1084.52     16.64 o 
   2   0  10      390.28      374.14     26.18 o 
   3   0  10      531.49      549.31     11.21 o 
   4   0  10    11104.35    10818.54     40.58 o 
   5   0  10      111.23      139.70      5.05 o 
   6   0  10       46.51       73.32     14.20 o 
   7   0  10      255.69      290.77     17.96 o 
   8   0  10     1274.16     1335.81     14.55 o 
   9   0  10      203.87      213.28     26.16 o 
  10   0  10       39.60       48.01      5.02 o 
  11   0  10       12.55       27.99      7.92 o 
  12   0  10       27.04       48.99     20.19 o 
  13   0  10       30.46       34.73      6.52 o 
  14   0  10        0.42        6.68      8.74 o 
 -16   1  10       49.84       42.01      2.00 o 
 -15   1  10       92.67      122.91     11.24 o 
 -14   1  10       10.04       12.67      1.61 o 
 -13   1  10      165.27      200.18      9.31 o 
 -12   1  10       15.41       39.31      9.67 o 
 -11   1  10       86.27      105.20     12.21 o 
 -10   1  10      233.82      205.69     16.03 o 
  -9   1  10       42.66       59.37     10.58 o 
  -8   1  10      243.61      249.16      4.35 o 
  -7   1  10       30.74       49.76      8.28 o 
  -6   1  10     1550.94     1512.41     30.58 o 
  -5   1  10     3725.31     3699.92     42.39 o 
  -4   1  10     4204.87     4028.99     45.94 o 
  -3   1  10       59.24       62.01      5.82 o 
  -2   1  10      883.92      867.35     26.87 o 
  -1   1  10       36.16       45.73     18.02 o 
   0   1  10        0.01        0.63      0.60 o 
   1   1  10       83.96      106.39     12.29 o 
   2   1  10      311.85      340.13      5.56 o 
   3   1  10      136.96      133.71     15.46 o 
   4   1  10     1264.24     1286.95      9.39 o 
   5   1  10     1069.76      997.32     40.21 o 
   6   1  10      146.16      144.39     18.11 o 
   7   1  10        1.29        4.93      3.01 o 
   8   1  10       79.07       85.95      2.20 o 
   9   1  10     1784.59     1818.97     47.03 o 
  10   1  10      174.24      180.74     16.78 o 
  11   1  10       26.80       40.65      6.17 o 
  12   1  10       45.33       66.82     14.60 o 
  13   1  10        0.08        4.46      6.11 o 
  14   1  10        1.00        7.24      9.83 o 
 -16   2  10        0.85        3.25      1.66 o 
 -15   2  10       18.80       20.89      3.92 o 
 -14   2  10      135.77      162.78     10.74 o 
 -13   2  10       61.23       67.30      4.94 o 
 -12   2  10        0.84        5.14      6.27 o 
 -11   2  10        1.29       18.18      4.98 o 
 -10   2  10      550.46      514.57     15.52 o 
  -9   2  10      164.25      161.41      4.95 o 
  -8   2  10       19.91       46.26      9.74 o 
  -7   2  10      138.58      126.92     12.13 o 
  -6   2  10       55.24       64.04     11.09 o 
  -5   2  10      951.77      963.11     23.48 o 
  -4   2  10     2483.40     2490.04     37.02 o 
  -3   2  10     2849.36     2859.92     58.76 o 
  -2   2  10        0.43        1.37      0.60 o 
  -1   2  10     3947.99     3804.19     42.51 o 
   0   2  10      421.32      440.87     12.00 o 
   1   2  10      684.06      662.43     12.08 o 
   2   2  10       23.51       35.24      5.89 o 
   3   2  10       43.76       48.85      3.89 o 
   4   2  10      174.66      211.40     10.23 o 
   5   2  10       60.74       55.83      8.32 o 
   6   2  10      517.38      510.40     10.40 o 
   7   2  10       85.95       82.80      7.72 o 
   8   2  10     1491.42     1564.00     22.04 o 
   9   2  10      328.84      315.91     11.19 o 
  10   2  10      352.74      357.12     12.98 o 
  11   2  10        3.85        4.85     11.34 o 
  12   2  10      259.35      262.69     14.27 o 
  13   2  10        0.83        4.99      9.05 o 
  14   2  10      126.64      132.79     10.73 o 
 -15   3  10        4.01        7.66      9.03 o 
 -14   3  10       24.45       22.45      4.59 o 
 -13   3  10       15.26       15.50      6.08 o 
 -12   3  10        9.08       13.52      3.76 o 
 -11   3  10      116.04      112.34      6.28 o 
 -10   3  10      161.29      171.78      6.39 o 
  -9   3  10        0.41        1.27      1.77 o 
  -8   3  10      470.67      455.97      6.81 o 
  -7   3  10       32.45       37.52      6.74 o 
  -6   3  10      577.32      622.07      7.96 o 
  -5   3  10      357.87      321.54     24.68 o 
  -4   3  10      885.46      860.78      7.25 o 
  -3   3  10     1728.42     1787.66      8.89 o 
  -2   3  10      344.93      361.85      6.16 o 
  -1   3  10      357.05      354.39      8.56 o 
   0   3  10        0.22        0.16      0.24 o 
   1   3  10      102.08      103.73      4.71 o 
   2   3  10       45.46       72.93      9.27 o 
   3   3  10      137.90      189.27      7.32 o 
   4   3  10     1942.94     1845.54     51.27 o 
   5   3  10       24.37       24.41      5.28 o 
   6   3  10       16.51       21.47      3.23 o 
   7   3  10        1.14        2.54      2.35 o 
   8   3  10      666.12      652.87     11.29 o 
   9   3  10      103.30      102.47      8.91 o 
  10   3  10      311.12      277.38      8.45 o 
  11   3  10       32.71       43.92     10.85 o 
  12   3  10       48.64       52.38      7.68 o 
  13   3  10       29.79       32.81      4.81 o 
 -15   4  10       42.22       41.59      9.15 o 
 -14   4  10       11.41       13.06      7.80 o 
 -13   4  10        8.59        9.96      1.71 o 
 -12   4  10      171.91      165.10     13.25 o 
 -11   4  10      400.59      338.05      2.24 o 
 -10   4  10        2.54        4.27      1.55 o 
  -9   4  10      261.35      261.69      7.86 o 
  -8   4  10      212.73      262.66      5.98 o 
  -7   4  10       52.11       47.51      5.52 o 
  -6   4  10       78.90      104.04     13.34 o 
  -5   4  10      587.43      605.20      6.70 o 
  -4   4  10       41.60       52.55      4.89 o 
  -3   4  10      170.40      173.49     11.19 o 
  -2   4  10      262.05      274.25     21.74 o 
  -1   4  10     2034.91     1904.61     15.90 o 
   0   4  10      127.75      147.93      8.88 o 
   1   4  10     1153.50     1067.91     17.01 o 
   2   4  10        0.88        2.66      2.47 o 
   3   4  10       13.27       21.78      2.47 o 
   4   4  10      328.97      375.47     10.78 o 
   5   4  10      637.11      587.62      2.34 o 
   6   4  10        2.03        4.97      1.18 o 
   7   4  10       73.39       79.57      6.70 o 
   8   4  10       15.65       18.57      2.03 o 
   9   4  10      176.88      158.08     23.08 o 
  10   4  10       10.98       16.39      1.54 o 
  11   4  10       63.39       63.16      3.89 o 
  12   4  10        9.96       17.14      3.83 o 
  13   4  10       40.94       67.41     24.59 o 
 -14   5  10      160.08      136.83      4.60 o 
 -13   5  10        6.70        6.09     10.11 o 
 -12   5  10        5.82       15.86      4.81 o 
 -11   5  10      567.34      503.51     11.08 o 
 -10   5  10       13.82       34.82     12.93 o 
  -9   5  10       16.86       24.13      4.74 o 
  -8   5  10      421.59      410.05      8.62 o 
  -7   5  10      233.32      223.01     14.56 o 
  -6   5  10       10.75        9.98      1.05 o 
  -5   5  10       91.71       86.16      6.37 o 
  -4   5  10       17.99       16.29      4.15 o 
  -3   5  10      348.21      369.13      9.60 o 
  -2   5  10      474.71      432.35     11.48 o 
  -1   5  10      155.41      201.22      9.88 o 
   0   5  10       13.93       15.29     14.83 o 
   1   5  10       52.32       58.58      4.83 o 
   2   5  10       14.39       27.68      6.57 o 
   3   5  10      181.98      202.08     22.61 o 
   4   5  10       13.13       17.98      9.00 o 
   5   5  10       25.18       24.84      3.60 o 
   6   5  10      176.49      181.86     12.19 o 
   7   5  10       45.12       60.49      7.32 o 
   8   5  10       73.46       73.08      9.36 o 
   9   5  10       74.41       74.48      4.06 o 
  10   5  10        1.01        1.19      0.62 o 
  11   5  10       10.93       20.44      8.82 o 
  12   5  10        1.45        4.83      6.86 o 
 -13   6  10       24.04       25.15      7.10 o 
 -12   6  10       36.95       33.30      9.39 o 
 -11   6  10        8.17       12.24      3.51 o 
 -10   6  10       81.59       88.44     11.96 o 
  -9   6  10       12.67       17.82      6.52 o 
  -8   6  10       49.79       50.60      7.16 o 
  -7   6  10       73.36       62.57      5.83 o 
  -6   6  10        1.13        2.78      1.30 o 
  -5   6  10        0.05        0.69      2.94 o 
  -4   6  10      171.49      183.24      5.52 o 
  -3   6  10       88.70      101.66      6.74 o 
  -2   6  10       22.99       33.48      5.76 o 
  -1   6  10     1294.76     1337.66     34.73 o 
   0   6  10     1467.71     1444.30     26.82 o 
   1   6  10     1867.27     1879.47     23.59 o 
   2   6  10      129.19      119.24     21.75 o 
   3   6  10      254.70      264.76     10.76 o 
   4   6  10       56.38       50.35      4.91 o 
   5   6  10      262.46      254.88      9.22 o 
   6   6  10        7.29        5.69      1.65 o 
   7   6  10        0.24        1.76      0.92 o 
   8   6  10       16.42       15.08      1.88 o 
   9   6  10       27.53       42.74     11.78 o 
  10   6  10       15.70       22.96     13.35 o 
  11   6  10       52.54       53.46      7.76 o 
 -11   7  10       61.84       74.08     17.15 o 
 -10   7  10       26.99       26.95      5.97 o 
  -9   7  10        2.10        2.78      2.09 o 
  -8   7  10        5.01       10.76      8.22 o 
  -7   7  10        0.10        1.24      1.02 o 
  -6   7  10        2.41        2.88      2.01 o 
  -5   7  10       20.57       20.10      6.48 o 
  -4   7  10       79.57       83.92      5.68 o 
  -3   7  10      260.92      235.92     22.83 o 
  -2   7  10        0.51        4.44      3.27 o 
  -1   7  10       24.05       28.49      6.82 o 
   0   7  10        0.00        1.19      1.99 o 
   1   7  10       86.22       74.65      5.81 o 
   2   7  10      173.37      155.64      9.10 o 
   3   7  10       12.50       28.19      7.25 o 
   4   7  10        4.63        4.80      1.19 o 
   5   7  10        1.25        2.89      8.04 o 
   6   7  10      104.84       93.89     11.75 o 
   7   7  10       15.16       28.42     15.17 o 
   8   7  10        0.11        0.75      2.48 o 
   9   7  10        8.68       13.39     12.58 o 
  -9   8  10       32.61       28.36     12.51 o 
  -8   8  10        5.02        7.37      1.93 o 
  -7   8  10        3.99        9.63      8.53 o 
  -6   8  10       81.37       69.26     13.11 o 
  -5   8  10       77.78       63.15      6.45 o 
  -4   8  10      128.28      103.06     18.23 o 
  -3   8  10       37.13       52.82      9.31 o 
  -2   8  10      250.14      236.05      9.58 o 
  -1   8  10       76.56       77.05      3.90 o 
   0   8  10       14.10       33.58     11.80 o 
   1   8  10       71.45       89.35     10.94 o 
   2   8  10        1.03        2.98      3.46 o 
   3   8  10        1.81        6.81      5.81 o 
   4   8  10      506.10      413.09      5.97 o 
   5   8  10        0.82        3.91      5.67 o 
   6   8  10       30.23       32.81     17.16 o 
   7   8  10       66.68       64.90      6.23 o 
  -6   9  10       35.87       38.19      6.87 o 
  -5   9  10       14.56       23.59      4.92 o 
  -4   9  10       32.86       36.76     10.17 o 
  -3   9  10       20.21       27.35      4.65 o 
  -2   9  10       44.84       41.67     13.94 o 
  -1   9  10       13.84       20.13      6.74 o 
   0   9  10        1.45        2.67      1.69 o 
   1   9  10       88.23       89.29     17.74 o 
   2   9  10       77.40       78.62      6.88 o 
   3   9  10        4.67        6.05      8.92 o 
   4   9  10        0.03        0.31      1.65 o 
 -16   1  11       35.49       36.74      6.37 o 
 -15   1  11       86.30       82.50     12.17 o 
 -14   1  11        1.24        3.74      2.82 o 
 -13   1  11        1.40        4.78      3.39 o 
 -12   1  11       63.38       61.15      2.15 o 
 -11   1  11       57.06       73.92      9.55 o 
 -10   1  11      121.39      132.87      9.69 o 
  -9   1  11      114.12      123.40      4.88 o 
  -8   1  11      315.69      317.23     11.74 o 
  -7   1  11       51.24       55.47      5.84 o 
  -6   1  11     2240.41     2107.56     81.22 o 
  -5   1  11      527.15      509.33      8.22 o 
  -4   1  11      327.63      334.34      6.53 o 
  -3   1  11     1031.02     1143.82     36.62 o 
  -2   1  11      214.68      258.88      8.80 o 
  -1   1  11      484.60      521.11     11.03 o 
   0   1  11        1.43        1.69      0.48 o 
   1   1  11      236.74      251.27      9.28 o 
   2   1  11      495.54      495.15      5.30 o 
   3   1  11     2376.12     2365.14     16.33 o 
   4   1  11       64.10       62.72      3.18 o 
   5   1  11       33.03       52.09      8.82 o 
   6   1  11      154.12      179.91     11.92 o 
   7   1  11        3.78        9.36      9.90 o 
   8   1  11       60.23       62.62      7.81 o 
   9   1  11       12.04       27.51      4.61 o 
  10   1  11       68.60       73.65      6.05 o 
  11   1  11        4.68        6.71      4.38 o 
  12   1  11       17.99       27.11     12.07 o 
  13   1  11        4.64        7.31      2.77 o 
  14   1  11        1.70        4.45      3.45 o 
 -16   2  11       20.35       21.54      4.71 o 
 -15   2  11       98.08      110.29     14.71 o 
 -14   2  11        3.76        5.34      6.88 o 
 -13   2  11      254.14      227.36      5.66 o 
 -12   2  11      143.02      170.50      7.43 o 
 -11   2  11     1134.15     1034.55     53.27 o 
 -10   2  11      571.72      556.64     12.59 o 
  -9   2  11        0.14        2.28      2.42 o 
  -8   2  11       62.84       69.72      7.65 o 
  -7   2  11      187.34      215.09     11.02 o 
  -6   2  11      813.57      797.49     16.48 o 
  -5   2  11        1.91        4.94      2.96 o 
  -4   2  11      840.64      820.11      6.27 o 
  -3   2  11     2197.48     2114.04      9.17 o 
  -2   2  11      752.46      732.33      5.90 o 
  -1   2  11      148.89      167.03      9.68 o 
   0   2  11      880.13      848.30      2.32 o 
   1   2  11       43.40       54.32      4.74 o 
   2   2  11     2423.54     2468.53     15.40 o 
   3   2  11      540.82      558.74      7.48 o 
   4   2  11     1225.05     1224.21     27.49 o 
   5   2  11     1969.62     1993.13     18.98 o 
   6   2  11       28.97       32.49      3.29 o 
   7   2  11      232.57      222.73     16.32 o 
   8   2  11      358.97      377.30      8.49 o 
   9   2  11      211.06      223.34     11.29 o 
  10   2  11       73.83       74.71      8.43 o 
  11   2  11      232.37      194.82     31.34 o 
  12   2  11       72.75       87.66     17.40 o 
  13   2  11       39.11       38.01      6.67 o 
  14   2  11       43.81       52.00      6.71 o 
 -15   3  11       33.77       49.20      9.53 o 
 -14   3  11      168.18      179.40     14.93 o 
 -13   3  11       99.86      125.30     10.49 o 
 -12   3  11       35.14       46.98      5.53 o 
 -11   3  11       41.99       59.24      9.24 o 
 -10   3  11        0.02        0.30      0.93 o 
  -9   3  11      590.08      602.28      8.97 o 
  -8   3  11      135.22      129.20      4.03 o 
  -7   3  11       66.24       74.56      4.07 o 
  -6   3  11      165.44      166.27     15.99 o 
  -5   3  11      212.00      239.50      9.26 o 
  -4   3  11       16.67       20.33      4.81 o 
  -3   3  11      233.30      278.36     25.50 o 
  -2   3  11     2819.28     2693.50     14.37 o 
  -1   3  11       75.14       65.37      7.97 o 
   0   3  11        2.68        6.54      5.89 o 
   1   3  11      384.15      388.91     15.32 o 
   2   3  11       19.91       23.82      5.69 o 
   3   3  11     1390.72     1336.19     55.73 o 
   4   3  11      250.83      276.46      7.97 o 
   5   3  11        4.98       10.36      6.62 o 
   6   3  11        3.15        4.86      1.32 o 
   7   3  11      119.40      107.12      2.38 o 
   8   3  11      151.15      140.81     21.88 o 
   9   3  11      142.52      131.87      9.56 o 
  10   3  11       79.68       97.20     10.71 o 
  11   3  11       31.71       40.57      4.98 o 
  12   3  11       22.59       45.08     11.37 o 
  13   3  11        1.00        2.48      1.31 o 
 -15   4  11       18.77       24.39      3.66 o 
 -14   4  11        2.03        2.47      1.06 o 
 -13   4  11        0.78        4.08      2.65 o 
 -12   4  11        0.77        2.72      0.83 o 
 -11   4  11      345.44      296.10     17.01 o 
 -10   4  11      415.84      380.32     14.46 o 
  -9   4  11       84.52      105.06      9.80 o 
  -8   4  11      132.21      116.75      3.92 o 
  -7   4  11      751.78      716.67     26.30 o 
  -6   4  11       37.12       50.50      5.55 o 
  -5   4  11       25.56       25.67      8.65 o 
  -4   4  11      131.01      157.79     10.19 o 
  -3   4  11       50.18       43.14      7.08 o 
  -2   4  11      568.94      542.75     23.88 o 
  -1   4  11     1163.60     1149.65     52.74 o 
   0   4  11       77.03       82.17      6.22 o 
   1   4  11     1131.17     1200.96     15.81 o 
   2   4  11      296.77      286.54     13.38 o 
   3   4  11        1.17        4.81      5.30 o 
   4   4  11       91.56       84.40      2.01 o 
   5   4  11       23.77       26.01      2.90 o 
   6   4  11      410.71      407.96     10.09 o 
   7   4  11       22.87       30.70      4.33 o 
   8   4  11       43.29       37.14      3.29 o 
   9   4  11       16.20       16.35      2.81 o 
  10   4  11       13.93       29.48      6.24 o 
  11   4  11        0.01        0.25      0.48 o 
  12   4  11       24.91       21.85      8.45 o 
 -14   5  11       11.44        9.82      5.19 o 
 -13   5  11        8.32        6.73      6.20 o 
 -12   5  11       10.10       13.92      7.69 o 
 -11   5  11        0.06        0.00      0.96 o 
 -10   5  11       26.79       31.01      3.08 o 
  -9   5  11       64.65       66.64      9.34 o 
  -8   5  11      200.68      231.63      9.87 o 
  -7   5  11      101.76      123.67      9.40 o 
  -6   5  11       59.63       73.16      8.62 o 
  -5   5  11       90.50       92.35      6.42 o 
  -4   5  11       14.20       17.10      3.46 o 
  -3   5  11        2.71       13.22      7.91 o 
  -2   5  11      142.28      144.58     31.20 o 
  -1   5  11       23.90       25.97      4.75 o 
   0   5  11       17.46       20.52      3.76 o 
   1   5  11      568.51      526.70      6.25 o 
   2   5  11       29.24       30.20      4.01 o 
   3   5  11        0.03        0.00      2.02 o 
   4   5  11       96.03       93.21      4.38 o 
   5   5  11      471.03      447.93      9.64 o 
   6   5  11        1.17        3.15      1.39 o 
   7   5  11       58.40       50.96      1.95 o 
   8   5  11       93.94       89.49      5.78 o 
   9   5  11       19.50       37.45      7.80 o 
  10   5  11       18.70       33.39      6.21 o 
  11   5  11       89.05       89.40     11.63 o 
  12   5  11        0.00        2.52     11.55 o 
 -13   6  11        0.10        0.99      2.37 o 
 -12   6  11        0.46        2.82      1.74 o 
 -11   6  11      243.82      236.75     19.45 o 
 -10   6  11       14.19       27.34      4.23 o 
  -9   6  11       27.10       36.67      5.48 o 
  -8   6  11        4.37       10.60      5.09 o 
  -7   6  11        8.08       13.01      6.60 o 
  -6   6  11        3.74        6.65      3.33 o 
  -5   6  11       74.00       73.39      5.13 o 
  -4   6  11       26.85       28.06      7.69 o 
  -3   6  11        9.00       24.77     13.36 o 
  -2   6  11      227.99      238.18      4.33 o 
  -1   6  11     1400.63     1392.49     40.08 o 
   0   6  11       81.07       73.37      2.61 o 
   1   6  11     1077.16     1038.49     32.27 o 
   2   6  11        5.90       18.70      4.24 o 
   3   6  11       90.85       86.72      5.33 o 
   4   6  11      219.65      260.11      8.98 o 
   5   6  11      426.42      366.59     14.07 o 
   6   6  11       82.12       76.50      3.37 o 
   7   6  11        1.73        4.22      3.76 o 
   8   6  11       10.03       11.01      5.01 o 
   9   6  11        1.53        1.51      0.92 o 
  10   6  11        0.00        0.42      0.79 o 
 -11   7  11      103.94       85.88     27.05 o 
 -10   7  11       24.77       37.12      9.24 o 
  -9   7  11       73.69       74.28      5.59 o 
  -8   7  11       21.93       25.43      5.33 o 
  -7   7  11       93.84      104.18      8.66 o 
  -6   7  11        0.42        1.55      0.60 o 
  -5   7  11        8.42       13.95      8.68 o 
  -4   7  11       30.67       35.31      6.05 o 
  -3   7  11        4.52        4.27      1.51 o 
  -2   7  11      140.30      136.30     21.28 o 
  -1   7  11      151.50      182.67     21.27 o 
   0   7  11        7.28        8.29      4.65 o 
   1   7  11       11.60       13.24     15.91 o 
   2   7  11      132.58      154.72     11.47 o 
   3   7  11       63.98       71.02      8.55 o 
   4   7  11       41.54       51.16     12.76 o 
   5   7  11       82.08       74.44      5.65 o 
   6   7  11      126.48      138.10      5.75 o 
   7   7  11      176.01      200.67     19.22 o 
   8   7  11        2.59        2.99      1.25 o 
   9   7  11       12.74       18.47      5.64 o 
  -9   8  11       45.86       62.35     13.17 o 
  -8   8  11       11.63       13.44      6.73 o 
  -7   8  11        9.06       12.44     10.28 o 
  -6   8  11        1.21        2.56      3.30 o 
  -5   8  11       25.66       26.90      6.12 o 
  -4   8  11       46.45       47.12      3.82 o 
  -3   8  11       38.76       52.13     14.84 o 
  -2   8  11       15.51       33.60      8.28 o 
  -1   8  11       44.53       61.39     10.63 o 
   0   8  11      110.60      102.31      8.81 o 
   1   8  11      177.26      215.84      9.89 o 
   2   8  11       35.29       43.33      6.63 o 
   3   8  11        9.06        7.64      2.44 o 
   4   8  11       24.31       38.19     11.70 o 
   5   8  11      155.34      154.77     17.57 o 
   6   8  11       31.97       26.40     10.44 o 
   7   8  11        2.83        2.85      1.06 o 
  -5   9  11       11.24       12.95      8.82 o 
  -4   9  11       22.33       24.05      8.69 o 
  -3   9  11       12.02       17.77      5.20 o 
  -2   9  11        7.44        9.72      2.89 o 
  -1   9  11       72.55       66.64      9.73 o 
   0   9  11        0.27        2.63      4.27 o 
   1   9  11      120.30      113.94      9.62 o 
   2   9  11        2.90        5.11      3.56 o 
   3   9  11       23.92       41.91     11.73 o 
 -16   0  12       19.32       27.80     10.90 o 
 -15   0  12      280.15      297.07     19.20 o 
 -14   0  12       18.59       16.69      1.16 o 
 -13   0  12        2.10        3.48      1.74 o 
 -12   0  12      448.36      454.25     16.97 o 
 -11   0  12       54.89       54.95      5.16 o 
 -10   0  12     1927.16     1902.53     55.34 o 
  -9   0  12     2767.23     2541.39     11.24 o 
  -8   0  12       49.97       67.56     16.79 o 
  -7   0  12     2032.12     2099.40     26.25 o 
  -6   0  12      145.93      176.95      9.62 o 
  -5   0  12     6317.90     6142.77     20.59 o 
  -4   0  12      175.82      187.24      6.30 o 
  -3   0  12      157.66      170.70      5.69 o 
  -2   0  12      557.36      585.96     15.55 o 
  -1   0  12      817.73      766.99    102.84 o 
   0   0  12     1934.38     2019.77     25.37 o 
   1   0  12     3045.41     2897.31     41.08 o 
   2   0  12        0.81        1.91      2.71 o 
   3   0  12      342.99      385.21     15.61 o 
   4   0  12     3472.71     3361.15     11.53 o 
   5   0  12      161.36      217.14     12.93 o 
   6   0  12      215.51      200.31      9.51 o 
   7   0  12      174.81      190.09     13.47 o 
   8   0  12       10.60       17.49     21.91 o 
   9   0  12       28.89       31.76      2.04 o 
  10   0  12      458.00      401.78     20.60 o 
  11   0  12        8.10        7.25      7.34 o 
  12   0  12       92.78       75.94     16.98 o 
  13   0  12       16.77       34.71     15.46 o 
  14   0  12        6.23        9.85     14.77 o 
 -16   1  12        2.25        3.61      2.49 o 
 -15   1  12       15.91       25.19      2.95 o 
 -14   1  12       94.87      124.74     10.25 o 
 -13   1  12      120.09      109.91      5.01 o 
 -12   1  12      122.44      114.90     17.84 o 
 -11   1  12      274.44      261.09     17.48 o 
 -10   1  12      155.43      156.01     11.11 o 
  -9   1  12      214.61      206.51     17.74 o 
  -8   1  12       85.44       91.44      4.62 o 
  -7   1  12       13.32       12.75      1.38 o 
  -6   1  12     1250.58     1240.52     31.20 o 
  -5   1  12       11.39       24.23      4.19 o 
  -4   1  12     1207.06     1203.89     40.47 o 
  -3   1  12     1571.89     1537.26     32.05 o 
  -2   1  12      297.55      324.58      9.38 o 
  -1   1  12      155.84      188.10      6.63 o 
   0   1  12        2.58        5.25      6.17 o 
   1   1  12       41.01       49.33      3.59 o 
   2   1  12      651.02      667.45     17.59 o 
   3   1  12     1570.95     1477.36     26.00 o 
   4   1  12      566.24      557.19      6.63 o 
   5   1  12       39.46       45.77      3.67 o 
   6   1  12     1303.60     1319.44     41.11 o 
   7   1  12      171.44      164.70     15.60 o 
   8   1  12        2.31        2.78      0.66 o 
   9   1  12     1342.22     1202.32     16.71 o 
  10   1  12        1.24        4.23      3.44 o 
  11   1  12      120.71      125.37     12.18 o 
  12   1  12        0.11        0.85      1.51 o 
  13   1  12       32.24       44.17      8.86 o 
  14   1  12       11.83       11.83     13.94 o 
 -16   2  12        1.72        4.42      3.12 o 
 -15   2  12        0.15        0.54      0.71 o 
 -14   2  12       13.76       15.49      2.82 o 
 -13   2  12       11.34       25.34      3.73 o 
 -12   2  12      120.58      109.63     14.65 o 
 -11   2  12       25.26       36.52      5.18 o 
 -10   2  12      110.23      121.74      2.53 o 
  -9   2  12      158.55      189.39      7.91 o 
  -8   2  12      467.14      446.16     16.91 o 
  -7   2  12      643.39      634.21     12.60 o 
  -6   2  12       46.86       54.89      5.36 o 
  -5   2  12       69.91       64.60      3.19 o 
  -4   2  12     5672.00     5392.70     40.32 o 
  -3   2  12      452.61      457.10      8.18 o 
  -2   2  12       28.23       37.33      4.60 o 
  -1   2  12       24.49       30.62      6.10 o 
   0   2  12     6152.79     5955.37     16.22 o 
   1   2  12        9.28       18.63      4.55 o 
   2   2  12      350.07      390.33      7.86 o 
   3   2  12      898.20      824.80      2.50 o 
   4   2  12     1185.13     1155.62     21.96 o 
   5   2  12      128.67      144.15      7.19 o 
   6   2  12      103.48      110.25      9.89 o 
   7   2  12      152.59      155.09     11.81 o 
   8   2  12       27.95       44.14     14.42 o 
   9   2  12      755.29      668.58     11.97 o 
  10   2  12      394.43      351.84      3.68 o 
  11   2  12       17.31       18.57      9.47 o 
  12   2  12      112.91      119.57     10.75 o 
  13   2  12        0.39        4.16      4.09 o 
 -15   3  12       28.82       27.80      5.42 o 
 -14   3  12       41.40       46.66      4.97 o 
 -13   3  12        0.76        2.51      1.18 o 
 -12   3  12       32.88       34.49      8.75 o 
 -11   3  12      183.48      166.41     15.44 o 
 -10   3  12      210.59      197.46      5.39 o 
  -9   3  12      349.33      319.37     27.77 o 
  -8   3  12      638.34      687.99     13.41 o 
  -7   3  12      706.94      683.37      8.24 o 
  -6   3  12       54.98       54.59      4.90 o 
  -5   3  12      114.13      105.71     13.25 o 
  -4   3  12      439.87      417.77     10.14 o 
  -3   3  12      344.72      339.39     14.89 o 
  -2   3  12      130.24      183.58     12.45 o 
  -1   3  12       29.93       34.54      4.50 o 
   0   3  12       15.25       23.15      3.30 o 
   1   3  12      294.50      330.97      8.76 o 
   2   3  12      273.58      277.76      6.62 o 
   3   3  12       23.44       35.63      9.63 o 
   4   3  12      128.89      151.82     12.79 o 
   5   3  12       65.18       61.28      8.44 o 
   6   3  12       29.32       34.00      3.36 o 
   7   3  12      193.14      182.72     12.88 o 
   8   3  12       61.11       61.59      3.51 o 
   9   3  12       89.84       83.56      4.79 o 
  10   3  12        3.53        7.00      8.47 o 
  11   3  12       18.96       22.04      5.31 o 
  12   3  12       53.36       51.30      9.89 o 
  13   3  12       92.02      108.37     17.43 o 
 -15   4  12       39.28       58.57     12.74 o 
 -14   4  12       12.75       11.63      3.45 o 
 -13   4  12       31.10       41.68      5.08 o 
 -12   4  12      452.42      409.49     11.89 o 
 -11   4  12       51.53       55.53      4.66 o 
 -10   4  12      800.24      721.69     28.80 o 
  -9   4  12        6.22       11.40      4.51 o 
  -8   4  12      276.50      254.81     21.13 o 
  -7   4  12       24.84       24.52      3.32 o 
  -6   4  12      314.14      332.29     10.67 o 
  -5   4  12      197.77      183.90     22.50 o 
  -4   4  12        1.55        5.51      3.72 o 
  -3   4  12        2.03        2.24      0.78 o 
  -2   4  12        7.36       10.69      4.18 o 
  -1   4  12     1107.90     1095.25     33.26 o 
   0   4  12      183.21      188.33     17.37 o 
   1   4  12      345.96      353.95     11.09 o 
   2   4  12      473.84      478.47     18.20 o 
   3   4  12       28.24       36.05      5.40 o 
   4   4  12      187.28      264.86     14.98 o 
   5   4  12      251.94      222.88     24.43 o 
   6   4  12      228.48      261.63     13.97 o 
   7   4  12        1.44        1.91      0.75 o 
   8   4  12       50.20       50.25     10.55 o 
   9   4  12      519.36      465.35      6.36 o 
  10   4  12       30.08       35.50      6.97 o 
  11   4  12       61.74       62.99      3.90 o 
  12   4  12       22.25       41.85     14.40 o 
 -14   5  12       16.64       21.42     12.57 o 
 -13   5  12        5.52        4.38      5.05 o 
 -12   5  12       25.06       52.02     12.73 o 
 -11   5  12       30.53       38.19      9.43 o 
 -10   5  12        1.67        1.71      0.72 o 
  -9   5  12        6.90        7.72      1.28 o 
  -8   5  12        2.85       12.01      2.98 o 
  -7   5  12      735.37      676.52     21.38 o 
  -6   5  12       19.36       17.78      9.21 o 
  -5   5  12      180.37      173.69     20.13 o 
  -4   5  12        9.98       11.96      1.55 o 
  -3   5  12     1256.20     1196.97     66.83 o 
  -2   5  12       27.01       27.13      6.47 o 
  -1   5  12      289.97      274.12     10.56 o 
   0   5  12        1.96        3.84      3.95 o 
   1   5  12      304.76      302.34     12.93 o 
   2   5  12      847.59      828.99     10.88 o 
   3   5  12      296.74      302.66     15.38 o 
   4   5  12      826.76      785.12     12.97 o 
   5   5  12       16.85       20.22      3.46 o 
   6   5  12        8.17       14.78      5.57 o 
   7   5  12       22.49       29.18      6.25 o 
   8   5  12       64.38       59.50      7.39 o 
   9   5  12        8.02       15.25     10.80 o 
  10   5  12       24.96       25.33      5.20 o 
  11   5  12       74.34       82.88     11.53 o 
 -12   6  12       17.66       24.89      7.49 o 
 -11   6  12       29.01       30.32      7.81 o 
 -10   6  12        5.93        7.36      2.08 o 
  -9   6  12        1.52        2.10      0.99 o 
  -8   6  12       65.55       65.81      7.15 o 
  -7   6  12       53.51       62.50      6.73 o 
  -6   6  12        8.73       13.49      9.49 o 
  -5   6  12      196.92      236.51     15.03 o 
  -4   6  12       21.14       29.90      5.60 o 
  -3   6  12      522.86      506.72      8.93 o 
  -2   6  12      287.00      299.51      8.72 o 
  -1   6  12      677.82      646.01     12.47 o 
   0   6  12       53.39       53.26      4.60 o 
   1   6  12      120.41      169.04     20.06 o 
   2   6  12       12.91       26.07      4.57 o 
   3   6  12       80.29       80.71      8.49 o 
   4   6  12        1.16        5.99      4.99 o 
   5   6  12      241.38      253.29      9.01 o 
   6   6  12       24.18       36.92      9.62 o 
   7   6  12       81.95       91.47     10.61 o 
   8   6  12       32.47       48.73     10.76 o 
   9   6  12       19.89       21.52      1.63 o 
  10   6  12        3.74        5.64      3.35 o 
 -11   7  12       46.46       46.52      7.56 o 
 -10   7  12        5.06       15.56     13.92 o 
  -9   7  12        0.56        4.51      4.21 o 
  -8   7  12       10.28       16.61      3.09 o 
  -7   7  12        9.81       11.88      4.53 o 
  -6   7  12        0.93        2.77      2.29 o 
  -5   7  12       43.37       43.44      4.99 o 
  -4   7  12       69.00       59.43      4.65 o 
  -3   7  12       17.25       33.82      8.09 o 
  -2   7  12      212.60      240.41     12.57 o 
  -1   7  12       52.33       68.14      9.29 o 
   0   7  12        1.87        4.07      5.08 o 
   1   7  12       15.79       29.20      7.72 o 
   2   7  12        2.63        6.32      1.20 o 
   3   7  12       10.82       14.71     16.32 o 
   4   7  12       63.48       68.51      8.00 o 
   5   7  12        0.34        2.01      2.12 o 
   6   7  12       13.97       23.02      5.32 o 
   7   7  12        2.21        5.49      2.69 o 
   8   7  12        2.57        4.94      2.92 o 
  -9   8  12        4.40        9.20      7.79 o 
  -8   8  12        3.35        3.05      0.87 o 
  -7   8  12       16.11       13.63      8.39 o 
  -6   8  12        2.61        3.12      1.84 o 
  -5   8  12        7.92        8.50      3.43 o 
  -4   8  12       22.57       36.70      4.68 o 
  -3   8  12        0.20        2.77      2.63 o 
  -2   8  12        3.03        4.81      1.90 o 
  -1   8  12        8.04       22.25      9.16 o 
   0   8  12      188.81      190.21     15.18 o 
   1   8  12       26.02       32.12      8.41 o 
   2   8  12       48.94       59.72     10.72 o 
   3   8  12       24.53       45.87     13.13 o 
   4   8  12        3.48        5.95     11.40 o 
   5   8  12       23.00       30.07      9.34 o 
   6   8  12       37.18       32.57      8.40 o 
  -5   9  12       27.85       34.66      6.21 o 
  -4   9  12        7.92       10.73      9.87 o 
  -3   9  12        2.33        4.89      3.60 o 
  -2   9  12      113.18      149.85     30.43 o 
  -1   9  12      147.39      131.28      4.59 o 
   0   9  12        0.71        2.09      1.62 o 
   1   9  12      123.93      177.24     19.17 o 
   2   9  12        3.48        7.67      5.29 o 
   3   9  12       80.73       86.64     21.05 o 
 -16   1  13       11.78       18.91      7.35 o 
 -15   1  13       34.29       37.91      5.21 o 
 -14   1  13      127.76      163.93      8.22 o 
 -13   1  13       12.88       11.20      1.03 o 
 -12   1  13      157.69      187.59      6.13 o 
 -11   1  13       95.76       86.69      9.79 o 
 -10   1  13      222.97      214.15      7.19 o 
  -9   1  13       26.57       43.14      6.17 o 
  -8   1  13       57.82       65.20      7.53 o 
  -7   1  13      572.30      570.41      9.51 o 
  -6   1  13      297.87      278.53     11.36 o 
  -5   1  13      180.22      193.96      7.16 o 
  -4   1  13     1971.92     2042.44     31.47 o 
  -3   1  13       19.14       21.21      3.74 o 
  -2   1  13      301.40      318.03     10.23 o 
  -1   1  13      435.39      424.55     14.55 o 
   0   1  13        5.09        9.36      8.21 o 
   1   1  13      165.79      216.08     10.00 o 
   2   1  13     1597.50     1546.87     63.47 o 
   3   1  13      339.29      387.10     11.43 o 
   4   1  13       20.95       28.14      3.41 o 
   5   1  13      286.22      263.59      2.80 o 
   6   1  13       71.61       71.27      4.35 o 
   7   1  13      522.57      526.62      7.64 o 
   8   1  13      505.71      440.42      9.34 o 
   9   1  13       70.95       73.16      7.81 o 
  10   1  13      169.88      234.72     20.51 o 
  11   1  13       20.64       19.97      4.15 o 
  12   1  13        0.62        2.71      5.63 o 
  13   1  13        0.20        1.65      2.57 o 
 -16   2  13        6.52       14.14      3.94 o 
 -15   2  13       33.81       36.92      6.82 o 
 -14   2  13       49.30       49.13      3.53 o 
 -13   2  13        0.73        1.47      1.90 o 
 -12   2  13        4.31        4.79      1.12 o 
 -11   2  13       59.79       61.55      6.60 o 
 -10   2  13       68.16       74.23      7.27 o 
  -9   2  13       29.28       41.60      7.14 o 
  -8   2  13      121.56      125.97      9.32 o 
  -7   2  13     1125.80     1245.51     48.54 o 
  -6   2  13       88.03       86.48      1.82 o 
  -5   2  13     1969.98     1999.31     11.59 o 
  -4   2  13      745.88      750.24     18.62 o 
  -3   2  13        0.31        1.68      1.11 o 
  -2   2  13     1663.13     1624.37     33.94 o 
  -1   2  13       60.10       81.83     10.85 o 
   0   2  13        2.22        5.78      5.63 o 
   1   2  13      184.67      233.59      8.23 o 
   2   2  13     1374.09     1283.71     91.08 o 
   3   2  13     1018.44     1029.64      7.74 o 
   4   2  13      272.36      276.33      7.87 o 
   5   2  13      198.54      223.29     26.29 o 
   6   2  13      562.96      528.20     22.19 o 
   7   2  13      869.52      812.95     12.66 o 
   8   2  13       20.35       24.30      8.91 o 
   9   2  13       28.73       38.52     13.17 o 
  10   2  13       43.38       40.33      5.71 o 
  11   2  13       10.51       11.25      1.67 o 
  12   2  13       28.22       32.96      6.27 o 
  13   2  13        5.84        8.39      1.10 o 
 -15   3  13        1.59        2.12      5.05 o 
 -14   3  13       11.79       11.56      4.98 o 
 -13   3  13      276.58      242.58      8.44 o 
 -12   3  13       25.76       34.72      5.98 o 
 -11   3  13      158.36      177.00     11.58 o 
 -10   3  13        1.36        3.00      1.36 o 
  -9   3  13      428.78      442.65     11.69 o 
  -8   3  13      479.52      441.20     18.99 o 
  -7   3  13        1.82       13.01      7.54 o 
  -6   3  13      915.26      846.79     20.59 o 
  -5   3  13        0.41        9.13      8.19 o 
  -4   3  13       84.75       89.12      8.93 o 
  -3   3  13     2638.14     2526.61     47.03 o 
  -2   3  13       25.77       30.21      3.27 o 
  -1   3  13      217.14      254.28      9.37 o 
   0   3  13        0.10        0.79      0.27 o 
   1   3  13       71.38       69.50      2.97 o 
   2   3  13       35.94       41.18      4.88 o 
   3   3  13       37.87       45.29      3.30 o 
   4   3  13      360.69      337.63     30.22 o 
   5   3  13       89.91      104.82     13.43 o 
   6   3  13       68.11       68.20      5.30 o 
   7   3  13      196.12      193.00     16.59 o 
   8   3  13       90.82       76.82     22.39 o 
   9   3  13       17.78       31.66      4.53 o 
  10   3  13       98.45      129.07     16.13 o 
  11   3  13       58.44       69.57     10.29 o 
  12   3  13        0.61        2.31      3.71 o 
  13   3  13       13.10       26.78     16.04 o 
 -14   4  13       52.18       45.24      3.99 o 
 -13   4  13       30.55       33.98      5.02 o 
 -12   4  13       20.55       27.80      5.11 o 
 -11   4  13      129.09      145.80     15.67 o 
 -10   4  13       25.94       37.30      4.91 o 
  -9   4  13      410.45      428.48      9.82 o 
  -8   4  13      473.56      455.68      6.04 o 
  -7   4  13       28.64       28.16      2.57 o 
  -6   4  13      207.96      187.05     31.60 o 
  -5   4  13      324.20      321.53     12.11 o 
  -4   4  13       95.49       92.88      2.38 o 
  -3   4  13       11.94       17.39      4.20 o 
  -2   4  13      239.65      287.44      8.38 o 
  -1   4  13      368.44      389.94     18.60 o 
   0   4  13     1791.35     1685.93      9.63 o 
   1   4  13       21.26       23.27      5.29 o 
   2   4  13        0.90        0.84      0.73 o 
   3   4  13      257.73      245.29     11.95 o 
   4   4  13      242.84      214.75      5.51 o 
   5   4  13       39.44       59.32     14.86 o 
   6   4  13        0.02        0.75      3.41 o 
   7   4  13       40.49       41.49      5.04 o 
   8   4  13        0.39        2.10      3.50 o 
   9   4  13       60.63       73.02     10.63 o 
  10   4  13        0.18        1.37      0.97 o 
  11   4  13        0.01        0.00      8.32 o 
  12   4  13      100.98      135.23     14.09 o 
 -14   5  13       53.43       51.80      4.05 o 
 -13   5  13       38.44       49.08      6.54 o 
 -12   5  13       13.75       31.14      7.16 o 
 -11   5  13        3.28        4.57      2.94 o 
 -10   5  13        0.65        2.45      2.74 o 
  -9   5  13        0.69        2.22      2.52 o 
  -8   5  13        4.11        5.61      1.36 o 
  -7   5  13      261.62      265.63     13.35 o 
  -6   5  13       39.41       61.07      8.98 o 
  -5   5  13      223.65      204.28     17.68 o 
  -4   5  13        0.40        3.34      1.95 o 
  -3   5  13      534.07      490.84     14.69 o 
  -2   5  13        8.99       13.95      2.62 o 
  -1   5  13     1193.20     1154.49     24.98 o 
   0   5  13       16.54       28.36      4.57 o 
   1   5  13      711.76      675.53      9.94 o 
   2   5  13        7.47       28.56      8.76 o 
   3   5  13       76.09       79.99      8.90 o 
   4   5  13        5.78        7.62      3.98 o 
   5   5  13        8.84       11.28      3.82 o 
   6   5  13       19.13       17.54      1.36 o 
   7   5  13       28.52       34.70     11.66 o 
   8   5  13       38.85       38.29      2.61 o 
   9   5  13        1.00        3.11      1.55 o 
  10   5  13       12.06       22.53      8.30 o 
  11   5  13       32.83       32.91      3.46 o 
 -12   6  13       31.06       38.00      4.40 o 
 -11   6  13       53.50       57.19      4.88 o 
 -10   6  13       63.73       64.11      8.42 o 
  -9   6  13       76.54       75.21     13.58 o 
  -8   6  13       46.53       43.91      6.78 o 
  -7   6  13        5.34        4.32      0.49 o 
  -6   6  13       26.88       38.80     10.43 o 
  -5   6  13      138.40      156.47      6.20 o 
  -4   6  13      180.15      202.72     11.67 o 
  -3   6  13        0.09        0.00      0.22 o 
  -2   6  13       33.96       39.43      4.65 o 
  -1   6  13      580.24      511.07     16.37 o 
   0   6  13      164.48      172.69     15.70 o 
   1   6  13      827.84      716.70      7.09 o 
   2   6  13        4.27       10.03      9.82 o 
   3   6  13        5.02       12.50      3.76 o 
   4   6  13       44.09       47.00      9.90 o 
   5   6  13       99.92      112.16      8.30 o 
   6   6  13        4.11       10.74      3.81 o 
   7   6  13       38.47       35.16      3.60 o 
   8   6  13       40.82       37.53      6.11 o 
   9   6  13       10.10       12.10      8.76 o 
  10   6  13        7.35       11.04      4.16 o 
 -11   7  13       34.18       48.32     11.19 o 
 -10   7  13       13.22       13.31      7.77 o 
  -9   7  13        0.39        2.29      1.65 o 
  -8   7  13      120.12      103.97     18.58 o 
  -7   7  13      192.94      191.34     15.18 o 
  -6   7  13      221.96      185.15      5.77 o 
  -5   7  13      129.78      130.99      6.55 o 
  -4   7  13        1.49        5.55     10.78 o 
  -3   7  13       37.02       34.21     10.74 o 
  -2   7  13      113.27      100.11      3.40 o 
  -1   7  13       59.82       44.84      1.97 o 
   0   7  13        0.06        2.56      2.15 o 
   1   7  13      227.38      209.37     27.43 o 
   2   7  13       12.57       26.25     16.63 o 
   3   7  13      461.03      461.64     23.29 o 
   4   7  13        0.43        2.95      3.95 o 
   5   7  13        2.35        3.90      2.49 o 
   6   7  13        4.80        9.01      5.62 o 
   7   7  13        0.78        1.34      1.84 o 
   8   7  13        6.86        9.57      5.23 o 
  -8   8  13        3.15        7.06      4.16 o 
  -7   8  13       18.68       24.31      5.95 o 
  -6   8  13       11.93       21.60     12.62 o 
  -5   8  13        0.70        2.54      1.10 o 
  -4   8  13       99.06      121.35     12.48 o 
  -3   8  13       14.70       17.81     11.82 o 
  -2   8  13       17.56       17.22      8.85 o 
  -1   8  13      352.95      333.63     10.72 o 
   0   8  13       72.91       68.96      5.47 o 
   1   8  13      296.25      274.78     25.90 o 
   2   8  13        2.13        3.62      2.46 o 
   3   8  13       36.64       51.96     13.72 o 
   4   8  13        0.09        1.07      3.16 o 
   5   8  13        3.14        6.22     11.95 o 
   6   8  13       27.37       29.55     10.98 o 
  -4   9  13       44.21       58.74     15.39 o 
  -3   9  13        8.47       20.87      5.46 o 
  -2   9  13        0.15        0.40      0.71 o 
  -1   9  13       36.15       33.52      6.53 o 
   0   9  13        0.44        1.98      2.10 o 
   1   9  13        1.12        4.10      3.11 o 
   2   9  13       35.84       38.28     11.00 o 
 -16   0  14       38.81       34.09     10.96 o 
 -15   0  14      211.86      190.81     28.07 o 
 -14   0  14      245.77      263.09     11.93 o 
 -13   0  14      314.28      277.47      9.49 o 
 -12   0  14        3.50        4.97      4.63 o 
 -11   0  14      600.65      594.28     18.16 o 
 -10   0  14      665.21      621.12      7.28 o 
  -9   0  14      748.49      728.67      7.15 o 
  -8   0  14      398.92      436.23     15.36 o 
  -7   0  14        8.15       10.60      2.72 o 
  -6   0  14     2485.77     2397.06     62.34 o 
  -5   0  14       28.03       41.20      7.90 o 
  -4   0  14     8876.84     8449.36     63.02 o 
  -3   0  14      263.53      283.92     23.89 o 
  -2   0  14        1.01        3.33      2.70 o 
  -1   0  14     2183.32     2076.77    115.34 o 
   0   0  14     4776.48     4453.58      9.19 o 
   1   0  14      383.84      436.73     13.85 o 
   2   0  14      858.48      839.17     23.33 o 
   3   0  14     3855.21     3827.99     24.36 o 
   4   0  14      357.86      407.01     13.63 o 
   5   0  14     1609.61     1503.60      7.17 o 
   6   0  14      609.09      594.49     37.87 o 
   7   0  14       85.76       95.91      7.48 o 
   8   0  14      130.19      155.57     18.87 o 
   9   0  14      308.78      279.70      2.18 o 
  10   0  14      429.67      453.63     23.19 o 
  11   0  14        1.82        3.34      1.79 o 
  12   0  14       98.91       87.32      2.99 o 
  13   0  14        4.12        8.06     15.78 o 
 -16   1  14       77.32       73.34      4.52 o 
 -15   1  14       17.88       32.88     10.63 o 
 -14   1  14       97.36      111.99      7.45 o 
 -13   1  14        0.39        3.11      2.32 o 
 -12   1  14      102.94       94.68      5.80 o 
 -11   1  14      230.96      237.42     19.18 o 
 -10   1  14      401.15      364.47     25.84 o 
  -9   1  14     1517.95     1463.86     33.87 o 
  -8   1  14        0.00        1.63      0.99 o 
  -7   1  14       74.68      109.80      8.90 o 
  -6   1  14      806.62      757.31     16.43 o 
  -5   1  14       25.96       38.70      5.62 o 
  -4   1  14     1218.83     1214.93     49.73 o 
  -3   1  14     1988.12     1889.34     38.57 o 
  -2   1  14      959.38      920.99     45.32 o 
  -1   1  14      104.53       97.84     19.44 o 
   0   1  14        0.93        6.91      3.71 o 
   1   1  14      896.37      877.61     23.77 o 
   2   1  14     1534.55     1638.72     41.21 o 
   3   1  14      802.83      744.69     26.79 o 
   4   1  14      113.49      141.43     10.47 o 
   5   1  14      245.96      266.97      7.10 o 
   6   1  14       46.99       54.82      6.34 o 
   7   1  14      672.65      612.01     24.57 o 
   8   1  14       46.84       52.11      4.32 o 
   9   1  14      208.79      199.91     13.52 o 
  10   1  14        5.09        7.99      3.74 o 
  11   1  14      143.28      149.09     14.55 o 
  12   1  14       21.37       36.94      7.54 o 
  13   1  14      113.58      108.47      7.12 o 
 -16   2  14        7.80       12.86      1.79 o 
 -15   2  14        9.46       15.18      3.20 o 
 -14   2  14        6.27        8.76      4.39 o 
 -13   2  14       52.00       52.51      7.64 o 
 -12   2  14       11.25       15.00      9.85 o 
 -11   2  14       35.97       54.91      8.33 o 
 -10   2  14     1150.83     1056.06      8.36 o 
  -9   2  14      322.88      315.97      5.34 o 
  -8   2  14       22.53       22.78      3.56 o 
  -7   2  14      330.43      341.15     10.27 o 
  -6   2  14      139.66      153.82     10.10 o 
  -5   2  14       49.66       61.41      9.16 o 
  -4   2  14      193.82      191.54     15.51 o 
  -3   2  14      785.60      802.36     15.82 o 
  -2   2  14      233.52      236.53     14.70 o 
  -1   2  14       15.45       33.49      6.76 o 
   0   2  14      661.97      627.83      5.57 o 
   1   2  14       14.62       25.69      3.79 o 
   2   2  14       27.01       25.58      3.20 o 
   3   2  14      734.50      706.06     20.40 o 
   4   2  14      668.53      664.06     10.42 o 
   5   2  14      284.10      283.18     10.08 o 
   6   2  14     1001.56      873.19     13.96 o 
   7   2  14        5.67       10.09      2.78 o 
   8   2  14       19.07       18.94      2.61 o 
   9   2  14       15.98       17.12      4.43 o 
  10   2  14       25.10       39.37     10.71 o 
  11   2  14        8.00        9.37      8.63 o 
  12   2  14       83.94       69.95      4.77 o 
  13   2  14       10.92       22.21      8.32 o 
 -15   3  14        1.94        4.12      2.38 o 
 -14   3  14        0.70        2.86      2.19 o 
 -13   3  14       14.61       22.28      5.32 o 
 -12   3  14        1.21        5.35      3.27 o 
 -11   3  14      140.80      129.10     10.53 o 
 -10   3  14        0.41        2.44      2.30 o 
  -9   3  14       17.16       22.53     10.23 o 
  -8   3  14        0.66        4.65      5.27 o 
  -7   3  14      761.80      780.40     13.73 o 
  -6   3  14       14.23       20.74      3.83 o 
  -5   3  14       22.90       35.15      4.79 o 
  -4   3  14     1710.31     1709.91     29.24 o 
  -3   3  14        5.89        6.23      1.71 o 
  -2   3  14      235.85      239.82     21.56 o 
  -1   3  14      171.89      218.77      8.59 o 
   0   3  14        1.70        2.52      1.44 o 
   1   3  14       23.01       26.07      6.77 o 
   2   3  14       52.65       52.39      8.70 o 
   3   3  14        0.07        0.00      0.45 o 
   4   3  14      124.07      121.40     28.25 o 
   5   3  14       18.45       18.31      8.48 o 
   6   3  14      846.78      755.39     24.12 o 
   7   3  14       92.22      106.53     13.10 o 
   8   3  14      433.57      388.09      9.66 o 
   9   3  14      239.89      244.26     13.93 o 
  10   3  14       13.91       17.65      3.92 o 
  11   3  14      246.43      209.82     47.83 o 
  12   3  14        8.55       11.01     15.03 o 
 -14   4  14       21.30       20.48      2.53 o 
 -13   4  14      128.06      108.96     13.55 o 
 -12   4  14        2.70       24.86      9.60 o 
 -11   4  14        8.45        9.19      1.91 o 
 -10   4  14       92.95       92.77      6.47 o 
  -9   4  14       40.61       49.55     13.10 o 
  -8   4  14      741.73      676.87     40.77 o 
  -7   4  14      710.30      639.73     20.60 o 
  -6   4  14      119.57      116.25      5.25 o 
  -5   4  14        4.36       16.62      7.04 o 
  -4   4  14      216.51      209.25     26.71 o 
  -3   4  14       27.20       38.64      6.36 o 
  -2   4  14      579.72      567.96      9.13 o 
  -1   4  14        0.12        0.45      2.18 o 
   0   4  14      194.05      174.15     15.87 o 
   1   4  14       41.21       48.86      5.38 o 
   2   4  14       18.28       16.28      4.42 o 
   3   4  14       23.94       32.87      4.03 o 
   4   4  14        9.99       17.43      3.47 o 
   5   4  14       51.33       74.51     12.32 o 
   6   4  14      336.59      355.24     14.73 o 
   7   4  14       50.30       65.55     10.29 o 
   8   4  14       23.58       26.94      4.48 o 
   9   4  14      106.87      113.86      8.53 o 
  10   4  14        0.00        0.67      6.63 o 
  11   4  14       76.34       83.93     16.68 o 
  12   4  14      138.31      155.38     21.01 o 
 -13   5  14        0.17        0.92      0.95 o 
 -12   5  14        6.52        5.13      1.09 o 
 -11   5  14       83.91       81.24      2.42 o 
 -10   5  14       44.24       45.25      5.02 o 
  -9   5  14       45.14       50.48      5.45 o 
  -8   5  14        2.27        3.19      1.95 o 
  -7   5  14      286.59      309.50      7.00 o 
  -6   5  14       36.49       51.08      7.22 o 
  -5   5  14       97.29       98.59      5.70 o 
  -4   5  14       24.02       20.33      4.78 o 
  -3   5  14       55.67       57.41      2.02 o 
  -2   5  14      938.85      887.43     26.34 o 
  -1   5  14       62.69       74.88      9.00 o 
   0   5  14        8.40       10.64      1.80 o 
   1   5  14        8.60       33.91     10.86 o 
   2   5  14        0.31        0.00      0.24 o 
   3   5  14       30.28       52.81     13.80 o 
   4   5  14       83.90      103.02     12.86 o 
   5   5  14        0.82        4.31      4.67 o 
   6   5  14      453.48      417.25     14.77 o 
   7   5  14      200.01      255.42     11.79 o 
   8   5  14      145.33      158.91      4.11 o 
   9   5  14        8.50       12.15      1.67 o 
  10   5  14      111.15      115.29      8.94 o 
  11   5  14        6.27       12.96      7.67 o 
 -12   6  14       20.77       34.44      7.72 o 
 -11   6  14        1.09        1.83      1.89 o 
 -10   6  14       34.39       36.29      7.20 o 
  -9   6  14      102.61       91.50      9.90 o 
  -8   6  14       40.70       38.36      1.79 o 
  -7   6  14       36.33       39.35      6.10 o 
  -6   6  14       36.87       53.38      5.83 o 
  -5   6  14        8.77        7.53      1.83 o 
  -4   6  14       98.97      136.57     14.24 o 
  -3   6  14        7.68       10.39     10.67 o 
  -2   6  14       36.00       50.43      8.21 o 
  -1   6  14        6.79       29.88     14.62 o 
   0   6  14       27.81       39.34      9.61 o 
   1   6  14        7.36        5.99      0.48 o 
   2   6  14       15.12       17.83      3.99 o 
   3   6  14      285.09      256.98     13.07 o 
   4   6  14      239.90      214.74     18.68 o 
   5   6  14      173.39      208.10      9.79 o 
   6   6  14       10.81       11.47      1.15 o 
   7   6  14       56.29       68.31     10.88 o 
   8   6  14        8.05        8.16      2.36 o 
   9   6  14      111.69      102.74      5.35 o 
 -11   7  14       13.03       27.22      8.96 o 
 -10   7  14        6.33       11.22      4.91 o 
  -9   7  14       21.26       22.48      3.06 o 
  -8   7  14        0.74        3.59      3.19 o 
  -7   7  14        1.13        1.96      0.71 o 
  -6   7  14        3.01        2.79      0.71 o 
  -5   7  14       16.19       24.01      4.12 o 
  -4   7  14        0.21        1.35      1.72 o 
  -3   7  14       22.50       29.41      8.03 o 
  -2   7  14        5.19        9.97      8.54 o 
  -1   7  14        2.59        6.95      8.67 o 
   0   7  14        1.85        2.22      0.46 o 
   1   7  14       83.90       89.73     13.33 o 
   2   7  14      160.59      198.13      9.19 o 
   3   7  14      216.40      210.92      4.17 o 
   4   7  14        1.64        1.75      1.57 o 
   5   7  14       35.44       57.13     17.52 o 
   6   7  14       32.06       28.94      2.38 o 
   7   7  14        8.86        8.76      5.48 o 
   8   7  14        6.81       10.54      3.79 o 
  -8   8  14       16.08       21.95      4.33 o 
  -7   8  14        7.76        5.96      0.71 o 
  -6   8  14        3.04       10.78      4.73 o 
  -5   8  14        8.32       10.49      4.79 o 
  -4   8  14      475.02      465.94     10.97 o 
  -3   8  14        7.29        8.48      1.72 o 
  -2   8  14       57.45       59.57      6.92 o 
  -1   8  14       35.97       48.82      8.55 o 
   0   8  14      291.63      236.15      6.60 o 
   1   8  14       95.77       88.55      3.52 o 
   2   8  14        0.29        1.61      1.63 o 
   3   8  14       35.61       45.01      8.03 o 
   4   8  14       28.68       38.78     10.74 o 
   5   8  14       49.57       48.22      4.54 o 
  -4   9  14       16.31       16.56      8.96 o 
  -3   9  14       14.05       18.06      2.88 o 
  -2   9  14        1.33        4.28      5.09 o 
  -1   9  14        0.36        2.89      6.22 o 
   0   9  14        0.52        2.60      5.80 o 
   1   9  14       99.82       86.97     13.39 o 
 -16   1  15        1.09        3.19      5.18 o 
 -15   1  15        4.59       16.06     10.09 o 
 -14   1  15        0.00        0.80      0.98 o 
 -13   1  15        2.18        2.10      0.71 o 
 -12   1  15        1.05        1.84      0.68 o 
 -11   1  15        0.54        4.18      4.78 o 
 -10   1  15       86.22       97.69      7.23 o 
  -9   1  15        1.65        8.59     11.78 o 
  -8   1  15      202.61      241.81     12.27 o 
  -7   1  15       68.63      116.94     12.50 o 
  -6   1  15       37.04       42.10      6.06 o 
  -5   1  15      176.44      169.38     15.41 o 
  -4   1  15       16.31       24.43      3.18 o 
  -3   1  15     2607.21     2663.29     17.09 o 
  -2   1  15     1913.86     1977.50     17.02 o 
  -1   1  15        1.45       11.06      3.20 o 
   0   1  15        5.27       13.74      9.87 o 
   1   1  15      164.60      199.80      7.31 o 
   2   1  15     1812.94     1880.02     12.48 o 
   3   1  15       14.35       15.59      7.71 o 
   4   1  15      207.67      193.98     27.58 o 
   5   1  15        0.10        0.93      1.68 o 
   6   1  15      302.64      290.03     12.94 o 
   7   1  15        4.33        8.84      2.95 o 
   8   1  15      314.20      340.95     18.09 o 
   9   1  15       22.21       30.56      8.58 o 
  10   1  15        7.86       12.29      2.57 o 
  11   1  15        0.15        0.81      2.50 o 
  12   1  15        0.04        0.52      1.93 o 
  13   1  15        1.28        2.78      2.05 o 
 -15   2  15       77.54       81.62     10.41 o 
 -14   2  15        0.42        2.59      1.10 o 
 -13   2  15       19.47       27.50      4.93 o 
 -12   2  15        2.25        4.13      0.91 o 
 -11   2  15        0.14        2.06      1.81 o 
 -10   2  15       61.33       77.74      9.23 o 
  -9   2  15       46.71       44.37      3.00 o 
  -8   2  15      182.75      169.69      8.80 o 
  -7   2  15      273.62      284.89      7.60 o 
  -6   2  15      385.78      385.83     17.28 o 
  -5   2  15        1.03        2.41      0.76 o 
  -4   2  15     1290.77     1198.69     40.06 o 
  -3   2  15     1122.94     1228.06     32.54 o 
  -2   2  15     1112.14     1087.15     34.31 o 
  -1   2  15      436.61      418.85     24.42 o 
   0   2  15      846.10      924.36     28.46 o 
   1   2  15      125.33      139.51      9.48 o 
   2   2  15       40.10       39.72      2.16 o 
   3   2  15      870.99      831.03      2.39 o 
   4   2  15       38.30       55.60      7.43 o 
   5   2  15      335.67      336.72      6.17 o 
   6   2  15      378.78      365.85     11.67 o 
   7   2  15       29.34       40.64      5.99 o 
   8   2  15       16.89       21.82      3.89 o 
   9   2  15       44.05       46.29      6.02 o 
  10   2  15       96.52       94.20      2.03 o 
  11   2  15      195.60      230.41     20.60 o 
  12   2  15       45.25       63.45     16.55 o 
 -15   3  15       39.57       36.81      7.83 o 
 -14   3  15       19.26       30.33      4.06 o 
 -13   3  15        0.55        4.24      5.00 o 
 -12   3  15       28.77       28.24      1.44 o 
 -11   3  15       21.26       32.73      3.81 o 
 -10   3  15      903.31      819.03     15.33 o 
  -9   3  15      983.87      881.25     17.24 o 
  -8   3  15      563.31      563.93      9.05 o 
  -7   3  15       28.23       48.44      7.11 o 
  -6   3  15      471.95      497.52      9.89 o 
  -5   3  15      172.71      173.03      9.55 o 
  -4   3  15      200.98      205.40      7.18 o 
  -3   3  15      228.16      245.77      9.27 o 
  -2   3  15       24.78       32.67      3.95 o 
  -1   3  15      555.74      545.61     15.99 o 
   0   3  15        1.93        5.24      2.64 o 
   1   3  15      269.23      267.61     17.61 o 
   2   3  15      144.80      193.22      7.56 o 
   3   3  15      337.64      382.91     13.55 o 
   4   3  15       44.35       51.14      6.50 o 
   5   3  15        1.02        4.22      2.50 o 
   6   3  15      250.33      296.37      8.01 o 
   7   3  15       19.78       24.88     12.42 o 
   8   3  15        8.50       12.25      3.71 o 
   9   3  15      191.86      197.60     16.55 o 
  10   3  15        6.70        9.32      5.32 o 
  11   3  15      130.08      125.94     24.94 o 
  12   3  15        5.13        7.34      8.18 o 
 -14   4  15        6.30        6.20      1.26 o 
 -13   4  15       58.93       60.05      4.40 o 
 -12   4  15        0.47        2.43      3.63 o 
 -11   4  15        0.60        4.81      3.24 o 
 -10   4  15       20.10       32.48      4.87 o 
  -9   4  15      106.58      102.68      4.68 o 
  -8   4  15      126.58      130.24      8.20 o 
  -7   4  15       21.48       31.17      5.60 o 
  -6   4  15       31.76       34.90      3.63 o 
  -5   4  15      152.33      139.85     24.94 o 
  -4   4  15       90.58      116.02      6.29 o 
  -3   4  15      112.81      124.65      5.29 o 
  -2   4  15        2.39        6.12      6.01 o 
  -1   4  15       30.06       45.30      8.90 o 
   0   4  15      507.20      465.92      6.46 o 
   1   4  15       24.23       24.44      4.04 o 
   2   4  15      389.36      378.83     11.23 o 
   3   4  15        6.29        7.95      2.25 o 
   4   4  15       22.84       29.31      4.97 o 
   5   4  15       10.48       17.23      4.32 o 
   6   4  15      243.05      241.61     14.90 o 
   7   4  15       28.75       27.46      3.59 o 
   8   4  15       28.81       52.44     10.09 o 
   9   4  15       19.66       23.79      8.56 o 
  10   4  15       45.39       47.38      5.22 o 
  11   4  15      101.02       82.74     19.61 o 
 -13   5  15      178.64      196.24     11.62 o 
 -12   5  15        3.14        2.84      0.77 o 
 -11   5  15        2.54        1.93      3.97 o 
 -10   5  15        9.12       13.20      3.63 o 
  -9   5  15       10.76       30.14      7.93 o 
  -8   5  15       24.94       42.77      9.11 o 
  -7   5  15      672.23      627.76     35.31 o 
  -6   5  15        0.29        1.56      0.69 o 
  -5   5  15        1.90        4.30      3.95 o 
  -4   5  15      100.67      125.61     13.04 o 
  -3   5  15      306.21      289.64      5.49 o 
  -2   5  15       15.13       14.66      1.22 o 
  -1   5  15      242.26      260.24      7.57 o 
   0   5  15       10.60       13.55      2.14 o 
   1   5  15        0.51        1.81      1.28 o 
   2   5  15      568.61      536.77      8.37 o 
   3   5  15     1302.88     1251.75     35.06 o 
   4   5  15       32.32       24.08      6.11 o 
   5   5  15      220.06      198.16      2.87 o 
   6   5  15      172.56      180.87      9.41 o 
   7   5  15        9.81       15.27      9.60 o 
   8   5  15      111.89      115.04     13.96 o 
   9   5  15        1.17        2.48      2.88 o 
  10   5  15        0.12        1.28      4.88 o 
 -12   6  15        3.35        9.88      7.46 o 
 -11   6  15       32.71       27.45      6.67 o 
 -10   6  15       22.97       29.23      4.52 o 
  -9   6  15       23.83       26.12     10.20 o 
  -8   6  15      119.30      119.59      3.79 o 
  -7   6  15       40.51       39.32      5.20 o 
  -6   6  15       14.45       18.61      8.20 o 
  -5   6  15       42.96       46.35      2.70 o 
  -4   6  15      232.76      235.49     14.30 o 
  -3   6  15       93.30      141.08     31.88 o 
  -2   6  15        3.13        7.07     13.78 o 
  -1   6  15      798.12      716.11     21.41 o 
   0   6  15      890.31      777.23     10.86 o 
   1   6  15      470.88      460.00     15.72 o 
   2   6  15      103.54       92.09      7.99 o 
   3   6  15      165.11      165.47      8.79 o 
   4   6  15       65.74       64.55      1.78 o 
   5   6  15       22.90       25.95      3.25 o 
   6   6  15        0.06        0.55      0.80 o 
   7   6  15       17.49       17.88      9.22 o 
   8   6  15       10.36       22.22     10.01 o 
   9   6  15        3.28        6.00      2.19 o 
 -10   7  15        5.41        9.61      5.89 o 
  -9   7  15        4.70        9.14      5.30 o 
  -8   7  15        4.92        6.05      1.86 o 
  -7   7  15        7.52       10.61      6.56 o 
  -6   7  15       31.95       48.50     10.25 o 
  -5   7  15        4.33        5.15      1.16 o 
  -4   7  15       10.48       14.76     11.74 o 
  -3   7  15      435.37      442.46     14.12 o 
  -2   7  15       12.30       15.42      2.06 o 
  -1   7  15      188.27      185.87     15.76 o 
   0   7  15        8.77       10.79      4.50 o 
   1   7  15       90.44       91.93     14.65 o 
   2   7  15      184.01      161.88     32.27 o 
   3   7  15       49.79       57.95      5.93 o 
   4   7  15       14.91       20.79      7.96 o 
   5   7  15        1.32        2.72      2.25 o 
   6   7  15        2.30        3.78      4.12 o 
   7   7  15        2.77        5.15      1.89 o 
  -8   8  15       63.69       54.07      3.39 o 
  -7   8  15       36.05       40.41      5.10 o 
  -6   8  15        2.38        5.76      3.12 o 
  -5   8  15      184.82      193.24     14.53 o 
  -4   8  15       22.69       37.71      6.69 o 
  -3   8  15        0.42        3.38      1.93 o 
  -2   8  15        1.34        5.12      5.55 o 
  -1   8  15      164.38      189.04     35.29 o 
   0   8  15       42.34       46.13      9.93 o 
   1   8  15      170.86      179.30     10.66 o 
   2   8  15      136.41      134.87      8.26 o 
   3   8  15        8.87        9.61      3.09 o 
   4   8  15        1.09        5.17      5.39 o 
   5   8  15        6.27        6.17      4.30 o 
  -3   9  15       34.67       39.47      7.91 o 
  -2   9  15       38.80       31.82      9.04 o 
  -1   9  15        7.16       11.04      6.44 o 
   0   9  15        0.22        6.85      9.49 o 
 -16   0  16      116.27      109.29      1.25 o 
 -15   0  16      181.65      200.70     12.21 o 
 -14   0  16      234.42      248.94     20.88 o 
 -13   0  16      100.26      115.16     18.80 o 
 -12   0  16       20.74       28.38      7.54 o 
 -11   0  16      530.61      489.30     11.54 o 
 -10   0  16       53.97       60.38      8.67 o 
  -9   0  16      500.31      496.71     15.12 o 
  -8   0  16     1663.26     1627.91     16.90 o 
  -7   0  16      309.43      314.35      7.01 o 
  -6   0  16       36.26       40.00      5.81 o 
  -5   0  16      852.56      882.79     34.23 o 
  -4   0  16     3857.91     3722.65     37.17 o 
  -3   0  16     3137.20     3084.14     41.48 o 
  -2   0  16      548.36      574.29     11.05 o 
  -1   0  16       14.32       28.56      9.86 o 
   0   0  16      208.36      243.21     20.51 o 
   1   0  16       21.11       29.01      8.88 o 
   2   0  16      200.05      216.24      8.71 o 
   3   0  16     1394.98     1378.08     34.21 o 
   4   0  16      149.03      181.24     18.96 o 
   5   0  16      403.84      389.88     12.25 o 
   6   0  16        8.92       12.78     14.43 o 
   7   0  16      444.01      467.54      8.73 o 
   8   0  16     1980.34     1800.48     86.31 o 
   9   0  16      146.89      124.02      3.33 o 
  10   0  16       89.69       89.22      6.00 o 
  11   0  16        0.12        0.00      6.28 o 
  12   0  16      223.76      206.11     32.87 o 
  13   0  16       31.85       39.58     12.07 o 
 -16   1  16       55.63       63.47     13.39 o 
 -15   1  16       81.37       72.95      4.79 o 
 -14   1  16      154.50      157.99     23.27 o 
 -13   1  16       20.06       38.87      9.70 o 
 -12   1  16      274.93      248.69      8.24 o 
 -11   1  16      166.48      183.44      8.85 o 
 -10   1  16      929.95      833.20      9.08 o 
  -9   1  16      539.92      535.43     10.50 o 
  -8   1  16       87.01      110.57      7.55 o 
  -7   1  16      153.52      187.14     13.55 o 
  -6   1  16       31.63       36.67      3.77 o 
  -5   1  16     1164.55     1148.62     20.80 o 
  -4   1  16      837.19      787.53      8.81 o 
  -3   1  16       11.74       24.52      8.50 o 
  -2   1  16     1802.10     1726.92     78.12 o 
  -1   1  16     1268.50     1297.89      8.85 o 
   0   1  16        0.75        1.16      0.95 o 
   1   1  16     1185.72     1070.07     11.71 o 
   2   1  16       16.67       27.93      4.96 o 
   3   1  16      120.68      130.84      4.75 o 
   4   1  16     1179.61     1157.84     75.18 o 
   5   1  16      476.65      481.04     11.48 o 
   6   1  16     1612.50     1461.50     37.16 o 
   7   1  16      164.88      171.15     12.63 o 
   8   1  16        0.12        0.91      1.17 o 
   9   1  16       20.41       24.55      6.14 o 
  10   1  16      152.10      143.31     10.52 o 
  11   1  16       32.55       34.67      3.38 o 
  12   1  16        4.78        3.84      0.43 o 
 -15   2  16       42.51       43.90      6.03 o 
 -14   2  16        1.42        3.84      1.73 o 
 -13   2  16      124.46      137.28      3.28 o 
 -12   2  16       12.63       14.27      5.81 o 
 -11   2  16      153.54      167.76     14.92 o 
 -10   2  16        0.14        2.29      1.39 o 
  -9   2  16        7.50       17.73      3.95 o 
  -8   2  16      491.27      473.00      8.18 o 
  -7   2  16      106.48      110.31      5.21 o 
  -6   2  16      485.97      465.63      9.43 o 
  -5   2  16      379.56      401.76      7.37 o 
  -4   2  16     1004.33     1028.03     42.81 o 
  -3   2  16      682.62      666.07      9.42 o 
  -2   2  16        2.72        3.84      0.71 o 
  -1   2  16        0.87        1.07      0.95 o 
   0   2  16      479.38      477.09     10.02 o 
   1   2  16        4.96        5.31     10.06 o 
   2   2  16      160.28      146.03      6.75 o 
   3   2  16      106.95      134.04     12.52 o 
   4   2  16      143.24      150.08     16.27 o 
   5   2  16      239.21      254.31     12.44 o 
   6   2  16       22.00       31.83      5.19 o 
   7   2  16      278.44      292.87      9.71 o 
   8   2  16       56.14       47.75      4.12 o 
   9   2  16       73.11       86.78     13.45 o 
  10   2  16      159.70      229.17     19.06 o 
  11   2  16       12.17       14.24      1.20 o 
  12   2  16        0.05        1.52      3.22 o 
 -15   3  16        0.03        1.08      2.60 o 
 -14   3  16        4.09        3.93      1.03 o 
 -13   3  16      116.77      110.09      4.08 o 
 -12   3  16       23.15       25.60      4.44 o 
 -11   3  16       37.28       40.84      7.60 o 
 -10   3  16        2.47        4.22      1.52 o 
  -9   3  16       78.93      100.22      3.95 o 
  -8   3  16        7.48       16.83      9.06 o 
  -7   3  16      102.93      100.67      6.15 o 
  -6   3  16        7.06        6.23      0.96 o 
  -5   3  16        0.04        0.00      1.59 o 
  -4   3  16       99.69       95.50      2.74 o 
  -3   3  16        1.36        2.01      3.10 o 
  -2   3  16       17.15       21.50      5.83 o 
  -1   3  16        0.44        1.85      1.54 o 
   0   3  16        1.12        1.47      2.45 o 
   1   3  16       40.56       49.63      8.59 o 
   2   3  16        0.77        8.04     10.02 o 
   3   3  16      524.94      498.53     20.38 o 
   4   3  16      467.56      433.40      4.13 o 
   5   3  16        0.46        3.25      1.87 o 
   6   3  16       58.87       64.20     10.54 o 
   7   3  16        0.25        2.59      3.01 o 
   8   3  16       13.64       27.65      4.83 o 
   9   3  16       35.53       32.70      1.30 o 
  10   3  16      238.98      261.27      9.28 o 
  11   3  16       22.41       27.11     12.42 o 
  12   3  16        7.54        6.36      5.37 o 
 -14   4  16       53.92       56.85      5.91 o 
 -13   4  16        5.58       12.38      2.48 o 
 -12   4  16      152.82      159.05      8.27 o 
 -11   4  16       16.31       19.71      9.71 o 
 -10   4  16       19.75       23.84      3.05 o 
  -9   4  16      119.90      111.56      1.60 o 
  -8   4  16      865.27      812.10     36.13 o 
  -7   4  16      155.93      162.64      9.50 o 
  -6   4  16       44.48       61.15      9.81 o 
  -5   4  16      743.15      761.80     15.31 o 
  -4   4  16      102.33      107.99      4.76 o 
  -3   4  16       42.38       48.52      4.49 o 
  -2   4  16        8.43       20.13      4.49 o 
  -1   4  16       51.14       53.14      6.87 o 
   0   4  16        2.10        5.21      1.29 o 
   1   4  16        4.63        6.24      1.65 o 
   2   4  16      634.70      603.08      3.99 o 
   3   4  16      161.99      143.40      8.89 o 
   4   4  16       15.27       22.93      9.03 o 
   5   4  16      276.53      248.82      5.32 o 
   6   4  16      133.19      167.76     17.26 o 
   7   4  16       39.29       48.40     10.28 o 
   8   4  16       99.53       93.04     14.32 o 
   9   4  16        2.88        2.60      1.68 o 
  10   4  16       43.20       33.29      2.03 o 
  11   4  16        7.57       24.47      6.80 o 
 -13   5  16       42.92       39.39      7.06 o 
 -12   5  16        5.59        8.42      2.64 o 
 -11   5  16       42.70       41.25      3.97 o 
 -10   5  16        7.82       21.66      5.58 o 
  -9   5  16      242.66      221.63     14.24 o 
  -8   5  16       69.24       60.97     12.06 o 
  -7   5  16       90.16       90.24      5.85 o 
  -6   5  16       53.61       57.92      7.00 o 
  -5   5  16        1.49        7.02      9.44 o 
  -4   5  16      625.83      586.46     13.02 o 
  -3   5  16      136.47      151.47     12.33 o 
  -2   5  16        0.91        4.60      2.56 o 
  -1   5  16       53.87       51.40      6.63 o 
   0   5  16       12.41       22.98     15.84 o 
   1   5  16       17.84       19.60      2.31 o 
   2   5  16        4.29        9.25      7.65 o 
   3   5  16      665.78      632.34      9.74 o 
   4   5  16      199.12      230.35      9.59 o 
   5   5  16       19.00       25.70      2.66 o 
   6   5  16        1.21        1.98      2.10 o 
   7   5  16       26.41       36.81      5.13 o 
   8   5  16       10.78       10.87      1.85 o 
   9   5  16        2.46        3.91      1.54 o 
  10   5  16       18.72       38.24     11.92 o 
 -12   6  16        0.23        0.51      0.94 o 
 -11   6  16        7.87       13.10      7.03 o 
 -10   6  16       10.35       10.18      9.55 o 
  -9   6  16        0.03        0.13      0.39 o 
  -8   6  16        3.31        3.12      0.89 o 
  -7   6  16       77.45       75.03      3.05 o 
  -6   6  16        4.07        5.36      2.33 o 
  -5   6  16       56.83       64.36      8.25 o 
  -4   6  16        0.66        2.02      1.18 o 
  -3   6  16      250.43      239.03     10.67 o 
  -2   6  16       13.47       14.81      4.45 o 
  -1   6  16       24.08       24.62      6.92 o 
   0   6  16       39.88       38.06     11.05 o 
   1   6  16      142.96      198.90     23.23 o 
   2   6  16        6.65       14.56     14.96 o 
   3   6  16      146.35      182.95     12.13 o 
   4   6  16        9.11       20.70      9.78 o 
   5   6  16      409.48      381.46     19.32 o 
   6   6  16       27.08       27.24      7.39 o 
   7   6  16        6.50        7.47      1.61 o 
   8   6  16        1.85        2.44      1.13 o 
   9   6  16       22.04       23.58      7.88 o 
 -10   7  16       37.21       45.44      5.52 o 
  -9   7  16        1.66        1.37      0.48 o 
  -8   7  16       30.39       37.30      4.07 o 
  -7   7  16        2.63        6.82      4.25 o 
  -6   7  16      124.98      119.66     34.99 o 
  -5   7  16        7.45       16.33      6.37 o 
  -4   7  16       81.13       86.91     15.84 o 
  -3   7  16       52.70       51.05      3.95 o 
  -2   7  16      153.09      169.48     18.36 o 
  -1   7  16      129.53      135.33     14.19 o 
   0   7  16        0.68        0.80      1.60 o 
   1   7  16       18.82       40.79     14.39 o 
   2   7  16       56.93       61.63      6.63 o 
   3   7  16        9.20       21.29     10.78 o 
   4   7  16      133.18      146.26     20.06 o 
   5   7  16        5.30        9.17      8.35 o 
   6   7  16       29.08       34.08      5.05 o 
   7   7  16        1.31        6.32      5.54 o 
  -8   8  16       29.51       44.96     15.21 o 
  -7   8  16       71.32       65.52      6.14 o 
  -6   8  16       44.51       44.37      4.47 o 
  -5   8  16        8.94       10.93      1.90 o 
  -4   8  16        1.09        3.57      3.38 o 
  -3   8  16       35.71       48.62      7.99 o 
  -2   8  16        0.46        4.05      7.02 o 
  -1   8  16      107.00      112.87     13.46 o 
   0   8  16       75.87       82.34      8.57 o 
   1   8  16      150.68      163.19     13.11 o 
   2   8  16       24.83       18.85      7.71 o 
   3   8  16        0.19        0.00      3.53 o 
   4   8  16        0.02        0.78      4.10 o 
 -16   1  17        6.08       12.15     10.93 o 
 -15   1  17       14.84       15.80      3.18 o 
 -14   1  17       35.66       31.49      9.87 o 
 -13   1  17       30.18       38.78      4.62 o 
 -12   1  17       31.18       33.37      3.29 o 
 -11   1  17      352.97      304.11      8.43 o 
 -10   1  17       35.50       46.45      4.68 o 
  -9   1  17      428.51      406.40     18.16 o 
  -8   1  17        0.00        0.35      0.42 o 
  -7   1  17       58.44       62.23      4.80 o 
  -6   1  17      171.73      171.84      4.07 o 
  -5   1  17       98.39      112.81      6.86 o 
  -4   1  17       47.71       49.22      2.83 o 
  -3   1  17       11.97       13.79      2.73 o 
  -2   1  17     1816.07     1713.37     30.81 o 
  -1   1  17      238.99      236.92     15.04 o 
   0   1  17        0.34        0.90      0.48 o 
   1   1  17      100.37      126.93      6.13 o 
   2   1  17      146.98      155.45     16.19 o 
   3   1  17       72.60       73.26      4.56 o 
   4   1  17       58.78       62.60      8.77 o 
   5   1  17      244.83      249.00      8.33 o 
   6   1  17      342.31      353.58     15.45 o 
   7   1  17     1852.95     1643.32     59.56 o 
   8   1  17       54.51       50.28      4.35 o 
   9   1  17        9.21       11.43      9.50 o 
  10   1  17      127.66      151.14     13.74 o 
  11   1  17        9.46       13.54      3.93 o 
  12   1  17        3.57        4.19      1.42 o 
 -15   2  17        0.96        3.05      2.70 o 
 -14   2  17      173.30      165.60      4.26 o 
 -13   2  17       24.57       36.38      5.20 o 
 -12   2  17       26.33       27.59      3.51 o 
 -11   2  17      164.98      191.29      7.92 o 
 -10   2  17       29.85       32.42      2.63 o 
  -9   2  17      132.79      129.57      4.60 o 
  -8   2  17       52.67       59.70      5.08 o 
  -7   2  17       59.64       56.06      6.65 o 
  -6   2  17        0.05        3.24      2.95 o 
  -5   2  17     1998.04     1907.53     61.71 o 
  -4   2  17      204.60      232.63      7.89 o 
  -3   2  17       39.28       46.34      6.75 o 
  -2   2  17       86.46       98.36     11.51 o 
  -1   2  17       50.30       49.37      5.64 o 
   0   2  17       46.42       59.83      4.45 o 
   1   2  17      310.75      281.69     16.55 o 
   2   2  17       42.69       41.58      5.13 o 
   3   2  17      995.36     1017.79     21.86 o 
   4   2  17     1421.65     1320.73     50.76 o 
   5   2  17      779.50      721.52      9.42 o 
   6   2  17       10.83       27.07      8.85 o 
   7   2  17      313.19      334.49     13.47 o 
   8   2  17        4.86        5.91      4.10 o 
   9   2  17        2.00        4.67      5.54 o 
  10   2  17        6.80       13.04      5.17 o 
  11   2  17       95.72       81.49      9.03 o 
  12   2  17       27.80       40.56     12.66 o 
 -15   3  17       26.81       38.78      7.96 o 
 -14   3  17        3.17        5.46      2.31 o 
 -13   3  17        0.04        0.18      0.34 o 
 -12   3  17      119.84      110.46     12.16 o 
 -11   3  17       12.99       21.08      4.33 o 
 -10   3  17        3.92        5.02      1.47 o 
  -9   3  17      117.96      116.15     10.28 o 
  -8   3  17       18.39       36.23      7.15 o 
  -7   3  17      221.57      246.66     15.22 o 
  -6   3  17        1.14        1.60      2.26 o 
  -5   3  17      120.38      123.78      9.14 o 
  -4   3  17      350.91      346.68     10.15 o 
  -3   3  17       11.13       14.72      5.39 o 
  -2   3  17      116.03      123.61     10.04 o 
  -1   3  17       24.63       25.35      3.52 o 
   0   3  17        0.94        3.34      1.95 o 
   1   3  17      286.13      279.75      8.62 o 
   2   3  17        6.27       23.23      8.70 o 
   3   3  17      326.20      300.53     12.58 o 
   4   3  17       75.49       63.34     14.60 o 
   5   3  17       17.72       28.42      8.77 o 
   6   3  17       72.04       77.96      6.74 o 
   7   3  17       91.05       85.29      2.51 o 
   8   3  17       26.88       46.86      9.64 o 
   9   3  17       89.47       80.04      7.83 o 
  10   3  17       22.53       21.63      3.68 o 
  11   3  17        0.19        1.40      2.99 o 
 -14   4  17       29.04       25.87      4.03 o 
 -13   4  17        2.06        2.39      0.71 o 
 -12   4  17       18.59       28.07      4.02 o 
 -11   4  17        0.02        0.44      1.05 o 
 -10   4  17      126.84      131.96      7.58 o 
  -9   4  17        7.39       13.30      3.20 o 
  -8   4  17        9.89       12.06      5.40 o 
  -7   4  17      263.77      255.84     31.55 o 
  -6   4  17      465.27      430.43     14.77 o 
  -5   4  17       28.27       38.84      4.07 o 
  -4   4  17      164.12      160.87      5.38 o 
  -3   4  17      174.02      206.71     12.13 o 
  -2   4  17      248.43      256.59     10.64 o 
  -1   4  17      144.96      159.93     10.95 o 
   0   4  17        5.33        6.79      0.67 o 
   1   4  17      111.38      170.61     13.87 o 
   2   4  17      988.65      998.10     54.28 o 
   3   4  17      221.53      236.82     13.40 o 
   4   4  17      175.35      193.72     14.54 o 
   5   4  17      211.60      214.03     12.99 o 
   6   4  17       26.85       30.25      6.40 o 
   7   4  17       45.90       61.87      8.70 o 
   8   4  17       25.83       21.60      3.36 o 
   9   4  17       30.66       29.24      1.99 o 
  10   4  17        5.27        9.99     11.12 o 
  11   4  17        4.01        6.64      9.56 o 
 -13   5  17        8.40       11.11      1.69 o 
 -12   5  17       40.04       47.22      8.19 o 
 -11   5  17       47.06       50.88      6.35 o 
 -10   5  17       51.94       55.64      4.19 o 
  -9   5  17      100.68       90.59      4.60 o 
  -8   5  17      395.44      361.02     10.54 o 
  -7   5  17      124.45      143.81     15.56 o 
  -6   5  17       15.71       20.45      7.06 o 
  -5   5  17      346.64      327.58     13.10 o 
  -4   5  17        4.01        5.69      3.77 o 
  -3   5  17      396.82      390.51     17.84 o 
  -2   5  17      871.68      827.02     27.51 o 
  -1   5  17      295.19      273.93     12.03 o 
   0   5  17        2.67        6.01      4.67 o 
   1   5  17      497.33      498.34     13.66 o 
   2   5  17      243.86      250.80     18.71 o 
   3   5  17       84.64       82.54      8.12 o 
   4   5  17        1.71        4.47      2.14 o 
   5   5  17      119.66      113.25      8.95 o 
   6   5  17       28.48       28.09      6.50 o 
   7   5  17       11.03       12.29      3.67 o 
   8   5  17       27.52       48.48     14.56 o 
   9   5  17        2.79        4.90      3.79 o 
  10   5  17       34.80       31.50      3.33 o 
 -12   6  17       26.67       43.81      6.85 o 
 -11   6  17       10.50       19.45     10.50 o 
 -10   6  17       11.31       15.00      6.17 o 
  -9   6  17       28.89       35.53      9.47 o 
  -8   6  17        0.31        2.65      1.70 o 
  -7   6  17        5.38       11.86     12.44 o 
  -6   6  17      145.08      175.14     11.54 o 
  -5   6  17      516.97      482.03     15.13 o 
  -4   6  17       73.86       82.01     12.00 o 
  -3   6  17        8.23       24.21      8.94 o 
  -2   6  17       84.81       81.59      3.83 o 
  -1   6  17       88.46       93.75      8.61 o 
   0   6  17      695.15      600.86     33.24 o 
   1   6  17        1.52        4.34      1.85 o 
   2   6  17       56.91       71.98     13.94 o 
   3   6  17       18.00       36.40     12.41 o 
   4   6  17        1.46        3.12      2.33 o 
   5   6  17       96.62      100.48      6.86 o 
   6   6  17       40.59       43.68      5.55 o 
   7   6  17       14.88       19.77      3.69 o 
   8   6  17        1.35        3.85      1.99 o 
 -10   7  17       15.37       12.69      2.03 o 
  -9   7  17        1.11        5.61      5.51 o 
  -8   7  17       35.62       38.78      7.33 o 
  -7   7  17       80.74       81.79      8.74 o 
  -6   7  17       99.44       89.05     30.42 o 
  -5   7  17       67.12       77.20     10.40 o 
  -4   7  17       16.11       19.94      2.83 o 
  -3   7  17      222.60      228.52     11.29 o 
  -2   7  17      181.48      174.72     30.65 o 
  -1   7  17       59.25       57.70     10.41 o 
   0   7  17        1.63        5.96      8.00 o 
   1   7  17       50.15       51.00      6.22 o 
   2   7  17       25.01       20.25      5.11 o 
   3   7  17      119.85      118.97     12.14 o 
   4   7  17        8.34       14.12     13.28 o 
   5   7  17       31.39       31.40      5.18 o 
   6   7  17        0.40        1.76      2.55 o 
   7   7  17        0.01        1.00      7.31 o 
  -7   8  17        3.20        4.29      4.03 o 
  -6   8  17       10.24       24.92     10.83 o 
  -5   8  17       52.99       58.02      6.37 o 
  -4   8  17        0.74        3.34      2.08 o 
  -3   8  17       41.94       34.23      3.33 o 
  -2   8  17      240.35      232.77      9.45 o 
  -1   8  17      115.92      102.49     23.20 o 
   0   8  17      127.52      154.11     11.86 o 
   1   8  17       65.03       63.01      6.86 o 
   2   8  17        0.01        0.33      1.43 o 
   3   8  17       47.79       46.43      8.78 o 
   4   8  17       46.53       46.46     12.97 o 
 -15   0  18       35.85       32.82      3.98 o 
 -14   0  18      305.69      306.49     15.16 o 
 -13   0  18        0.21        0.37      0.75 o 
 -12   0  18      287.56      256.42     14.96 o 
 -11   0  18      381.38      430.09     17.34 o 
 -10   0  18      292.15      274.09     27.61 o 
  -9   0  18       83.30      134.63     18.19 o 
  -8   0  18     1634.39     1670.95     44.48 o 
  -7   0  18      153.49      159.71     26.46 o 
  -6   0  18       88.89      132.77     18.76 o 
  -5   0  18      448.64      447.31     33.52 o 
  -4   0  18      207.04      192.07     13.86 o 
  -3   0  18     2893.30     2673.48     11.74 o 
  -2   0  18      222.17      261.67     10.74 o 
  -1   0  18      171.67      205.28     19.41 o 
   0   0  18     3037.02     2890.07     57.60 o 
   1   0  18      507.79      530.11     10.81 o 
   2   0  18      172.85      194.99      8.61 o 
   3   0  18        0.50        1.78      1.65 o 
   4   0  18        4.00       10.76     11.67 o 
   5   0  18       43.63       55.92     13.20 o 
   6   0  18     1092.22     1056.25     89.25 o 
   7   0  18      519.58      481.26     12.83 o 
   8   0  18        0.05        0.70      4.38 o 
   9   0  18        3.33        7.72     24.28 o 
  10   0  18      365.15      377.76     10.57 o 
  11   0  18       62.37       58.75      7.68 o 
  12   0  18        8.89       13.18     18.92 o 
 -15   1  18        1.73        4.70      2.35 o 
 -14   1  18       70.34       72.69      2.98 o 
 -13   1  18      127.92      128.55     20.85 o 
 -12   1  18       77.22       69.32      6.09 o 
 -11   1  18       33.81       38.65      5.69 o 
 -10   1  18      937.00      909.41      8.60 o 
  -9   1  18       71.55      110.10     11.97 o 
  -8   1  18       57.19       53.30      4.99 o 
  -7   1  18      276.37      275.45      5.92 o 
  -6   1  18     1586.84     1495.81     17.11 o 
  -5   1  18       54.08       71.04      5.10 o 
  -4   1  18       53.75       55.33      2.95 o 
  -3   1  18      421.02      462.14     15.50 o 
  -2   1  18       48.68       60.94      6.18 o 
  -1   1  18      207.05      238.70     11.48 o 
   0   1  18       16.33       13.72      6.10 o 
   1   1  18       24.45       30.31      3.78 o 
   2   1  18       63.18       58.32      3.30 o 
   3   1  18      210.38      203.38     16.99 o 
   4   1  18      140.87      131.51     11.96 o 
   5   1  18       90.45       86.29     16.19 o 
   6   1  18      135.30      135.59      3.43 o 
   7   1  18      496.65      480.01     11.12 o 
   8   1  18       73.26       62.93      7.59 o 
   9   1  18       24.02       37.44      7.80 o 
  10   1  18       25.73       41.63      9.65 o 
  11   1  18        7.36       14.96     12.44 o 
  12   1  18       10.13       14.45     24.01 o 
 -15   2  18        0.43        1.62      1.47 o 
 -14   2  18       83.65       82.57      9.06 o 
 -13   2  18       93.59       89.16      3.90 o 
 -12   2  18      232.20      263.87     14.75 o 
 -11   2  18      344.26      299.05      4.02 o 
 -10   2  18      250.20      225.92     14.31 o 
  -9   2  18       46.98       48.00      4.09 o 
  -8   2  18     1640.99     1507.89     47.40 o 
  -7   2  18       49.22       58.72      4.28 o 
  -6   2  18      142.53      139.54     27.61 o 
  -5   2  18      123.17      140.37     10.22 o 
  -4   2  18      591.20      583.31     31.93 o 
  -3   2  18      666.24      705.76     20.93 o 
  -2   2  18       54.76       53.13      7.97 o 
  -1   2  18      186.01      176.41     10.10 o 
   0   2  18       65.42       72.79      5.63 o 
   1   2  18      680.55      637.56     13.58 o 
   2   2  18      623.97      618.68      8.96 o 
   3   2  18       56.24       54.25      9.56 o 
   4   2  18      330.31      371.15     11.97 o 
   5   2  18      819.74      737.50     35.83 o 
   6   2  18       13.96       20.90      5.70 o 
   7   2  18      477.81      449.09     15.83 o 
   8   2  18       43.51       37.69      3.02 o 
   9   2  18      169.59      163.19     37.34 o 
  10   2  18       95.44       81.56      8.20 o 
  11   2  18        1.75        3.72      4.52 o 
  12   2  18        6.59        9.98      5.82 o 
 -15   3  18       85.02       77.21      3.73 o 
 -14   3  18        0.01        0.41      0.91 o 
 -13   3  18        0.82        3.58      2.94 o 
 -12   3  18       23.46       40.29      6.21 o 
 -11   3  18      128.72      143.55     10.19 o 
 -10   3  18      223.16      208.98      5.45 o 
  -9   3  18      627.32      556.14     32.57 o 
  -8   3  18      490.80      493.24     15.84 o 
  -7   3  18      129.08      186.58     16.54 o 
  -6   3  18       51.34       45.82      2.69 o 
  -5   3  18       18.42       25.52      4.29 o 
  -4   3  18       72.94       89.84      6.78 o 
  -3   3  18       30.75       41.57      6.87 o 
  -2   3  18        1.47        7.08      5.47 o 
  -1   3  18      208.69      230.23      8.65 o 
   0   3  18        0.02        0.00      3.19 o 
   1   3  18      313.45      297.55     12.73 o 
   2   3  18        4.88        9.89      6.15 o 
   3   3  18      524.24      493.53     11.42 o 
   4   3  18      372.26      400.94     11.70 o 
   5   3  18       21.69       32.63      5.77 o 
   6   3  18        2.86        3.72      1.65 o 
   7   3  18       32.70       32.19      3.01 o 
   8   3  18        8.36       11.67     15.61 o 
   9   3  18        1.92        4.29      4.84 o 
  10   3  18       83.29       82.22      6.88 o 
  11   3  18       19.60       31.09      7.01 o 
 -14   4  18       19.32       22.78      3.74 o 
 -13   4  18        0.65        1.66      1.86 o 
 -12   4  18       62.90       96.82      8.18 o 
 -11   4  18        5.13        8.40      2.92 o 
 -10   4  18      220.88      214.64     16.99 o 
  -9   4  18       29.25       38.16      9.23 o 
  -8   4  18       92.06      100.74      4.11 o 
  -7   4  18      136.93      178.58     10.72 o 
  -6   4  18      433.15      395.84      9.62 o 
  -5   4  18       14.27       18.45      2.33 o 
  -4   4  18      117.36      108.86     21.07 o 
  -3   4  18      101.63      107.56      6.64 o 
  -2   4  18      589.64      560.54      6.80 o 
  -1   4  18       78.59       91.73     10.44 o 
   0   4  18      465.40      434.14      4.85 o 
   1   4  18      452.32      427.61     23.35 o 
   2   4  18      737.46      659.35     26.34 o 
   3   4  18      402.35      426.05     12.67 o 
   4   4  18      178.31      199.37      9.02 o 
   5   4  18      510.69      507.93      7.89 o 
   6   4  18      152.36      177.62      6.95 o 
   7   4  18      199.66      216.35      6.93 o 
   8   4  18       31.90       34.81      6.46 o 
   9   4  18       21.92       37.10     10.30 o 
  10   4  18       61.14       64.28     11.13 o 
 -13   5  18       22.96       44.05      8.21 o 
 -12   5  18        6.71       11.33      7.58 o 
 -11   5  18       12.97       17.94      0.90 o 
 -10   5  18       22.38       24.34      3.53 o 
  -9   5  18        5.72        5.77      1.45 o 
  -8   5  18       93.90       79.31      8.09 o 
  -7   5  18       21.61       31.43      7.87 o 
  -6   5  18       65.51       67.52      4.55 o 
  -5   5  18        0.97        0.53      1.86 o 
  -4   5  18       12.99       12.44      1.96 o 
  -3   5  18       80.51       76.13      5.78 o 
  -2   5  18        3.31        5.48      1.18 o 
  -1   5  18       19.55       34.76      9.04 o 
   0   5  18        0.00        0.41      1.18 o 
   1   5  18       72.20       69.69      9.01 o 
   2   5  18      374.98      399.73     17.83 o 
   3   5  18      140.83      138.88      3.20 o 
   4   5  18      208.39      195.35     12.53 o 
   5   5  18       15.83       25.96      4.63 o 
   6   5  18        8.00       12.04     12.26 o 
   7   5  18       31.54       32.85      3.25 o 
   8   5  18        6.47       11.20     13.90 o 
   9   5  18        1.59        3.31      3.20 o 
 -12   6  18        0.34        2.35      6.95 o 
 -11   6  18        1.92        3.99      1.60 o 
 -10   6  18        4.71        8.05      3.51 o 
  -9   6  18      346.02      294.18     21.99 o 
  -8   6  18       31.76       45.64      8.22 o 
  -7   6  18       20.44       46.76     13.98 o 
  -6   6  18       33.68       47.87      7.36 o 
  -5   6  18      555.08      548.44     12.05 o 
  -4   6  18      213.33      238.84     13.61 o 
  -3   6  18      226.07      220.99     10.39 o 
  -2   6  18       18.68       33.40     12.83 o 
  -1   6  18       99.62       89.26     11.61 o 
   0   6  18      314.11      328.22     23.72 o 
   1   6  18       21.52       34.55     19.51 o 
   2   6  18       80.87       76.59      8.06 o 
   3   6  18       71.47       69.33      7.75 o 
   4   6  18      304.54      313.51      8.45 o 
   5   6  18       20.10       23.44      5.79 o 
   6   6  18       11.06       21.61      8.98 o 
   7   6  18        2.81        3.85      0.89 o 
   8   6  18        4.32        5.83      2.32 o 
 -10   7  18        0.69        3.08      5.17 o 
  -9   7  18        0.56        2.31      1.26 o 
  -8   7  18        0.05        0.00      3.22 o 
  -7   7  18        8.10       20.75     14.89 o 
  -6   7  18       18.81       37.02     12.48 o 
  -5   7  18       56.32       48.91      3.18 o 
  -4   7  18        3.12        2.70      2.40 o 
  -3   7  18      212.73      210.38     15.12 o 
  -2   7  18       79.29      112.10     18.54 o 
  -1   7  18        7.70       11.90      8.92 o 
   0   7  18        1.41        2.37      1.49 o 
   1   7  18       79.10       77.89     22.65 o 
   2   7  18        5.93        9.76      6.99 o 
   3   7  18       21.24       46.95     16.56 o 
   4   7  18       73.46       65.46      5.05 o 
   5   7  18        2.45        3.78      1.81 o 
   6   7  18        0.16        0.55      4.22 o 
  -7   8  18        0.31        0.97      0.96 o 
  -6   8  18       53.61       47.31      7.56 o 
  -5   8  18       65.38       58.40      6.27 o 
  -4   8  18       54.54       53.42      6.66 o 
  -3   8  18        0.54        5.29      7.93 o 
  -2   8  18       41.92       54.25     14.69 o 
  -1   8  18       71.80       75.14      8.62 o 
   0   8  18      382.19      377.42     17.77 o 
   1   8  18        4.88        6.47      2.94 o 
   2   8  18        2.70        2.33      2.58 o 
   3   8  18        3.36        5.28      2.58 o 
 -15   1  19       24.85       39.88      9.97 o 
 -14   1  19        0.18        1.50      1.48 o 
 -13   1  19        9.58       24.10     10.51 o 
 -12   1  19       99.52       90.44      9.32 o 
 -11   1  19       49.57       60.61      3.06 o 
 -10   1  19      232.13      218.83     26.31 o 
  -9   1  19      138.64      148.70      7.14 o 
  -8   1  19      143.18      160.77     14.93 o 
  -7   1  19        2.10        1.97      1.44 o 
  -6   1  19       83.40       80.55      9.17 o 
  -5   1  19      176.44      179.95      6.50 o 
  -4   1  19      240.60      234.78     11.46 o 
  -3   1  19        8.38       18.47      4.50 o 
  -2   1  19      131.05      188.44     10.20 o 
  -1   1  19        8.96       16.48      7.45 o 
   0   1  19        5.04        6.00      2.16 o 
   1   1  19       34.08       48.13      6.91 o 
   2   1  19       90.46       85.78      3.99 o 
   3   1  19      110.21      146.72     16.74 o 
   4   1  19       32.47       51.43      8.78 o 
   5   1  19       83.31       74.19      9.20 o 
   6   1  19      507.15      442.21     10.22 o 
   7   1  19      473.76      447.34     32.52 o 
   8   1  19       16.40       30.83     11.47 o 
   9   1  19        1.14        1.71      1.15 o 
  10   1  19       35.18       39.93      4.16 o 
  11   1  19        6.69        6.46      2.90 o 
 -15   2  19        2.75        2.62      0.68 o 
 -14   2  19       10.56       16.74      3.91 o 
 -13   2  19       97.46       90.02     14.43 o 
 -12   2  19       15.15       15.24     11.11 o 
 -11   2  19       58.59       54.69      3.53 o 
 -10   2  19       42.45       54.60      4.22 o 
  -9   2  19      179.75      201.72     20.70 o 
  -8   2  19      106.58      104.28      3.04 o 
  -7   2  19        0.77        0.91      0.70 o 
  -6   2  19      600.68      628.27     10.49 o 
  -5   2  19      107.57      122.19      7.90 o 
  -4   2  19        7.08       18.10     10.17 o 
  -3   2  19     1791.45     1788.17     14.94 o 
  -2   2  19       26.34       31.45      3.37 o 
  -1   2  19      196.81      221.59     17.31 o 
   0   2  19       45.46       55.69      7.43 o 
   1   2  19       36.38       58.28     10.08 o 
   2   2  19      141.40      147.72      6.59 o 
   3   2  19      386.60      363.62     12.79 o 
   4   2  19      510.14      430.48     20.93 o 
   5   2  19       15.49       16.05      3.92 o 
   6   2  19      588.17      572.07      6.06 o 
   7   2  19       99.09      125.74     19.43 o 
   8   2  19      325.75      288.26     11.74 o 
   9   2  19       29.46       36.95      7.92 o 
  10   2  19        0.48        3.72      2.79 o 
  11   2  19        4.25        5.20      3.37 o 
 -14   3  19        0.03        1.76      1.64 o 
 -13   3  19       11.42       11.14      1.27 o 
 -12   3  19       53.42       61.02      6.32 o 
 -11   3  19      122.38      116.13     26.89 o 
 -10   3  19      222.86      225.92     17.63 o 
  -9   3  19        3.38       11.54      4.94 o 
  -8   3  19       30.67       42.70      5.50 o 
  -7   3  19       63.02       62.73      4.91 o 
  -6   3  19      119.73      145.44      8.94 o 
  -5   3  19      107.99      118.40      8.18 o 
  -4   3  19       58.53       79.35      6.35 o 
  -3   3  19      752.85      725.17     13.22 o 
  -2   3  19        5.16        6.45      3.33 o 
  -1   3  19      119.50      119.36      7.56 o 
   0   3  19        0.95        1.06      0.80 o 
   1   3  19        4.80       21.90     11.55 o 
   2   3  19        4.13        6.85      1.97 o 
   3   3  19       16.94       24.12      3.64 o 
   4   3  19       19.20       16.35      2.83 o 
   5   3  19      136.36      140.13      6.14 o 
   6   3  19        9.04       18.08     12.49 o 
   7   3  19      288.83      296.36      4.39 o 
   8   3  19      514.78      465.39     18.96 o 
   9   3  19        5.50        7.38      4.99 o 
  10   3  19        6.06        6.00      2.44 o 
  11   3  19        0.00        1.74      6.41 o 
 -14   4  19        0.03        0.18      0.46 o 
 -13   4  19        0.52        0.84      0.39 o 
 -12   4  19        6.69        6.65      7.17 o 
 -11   4  19       70.58       60.25     12.10 o 
 -10   4  19        6.36        6.78      3.24 o 
  -9   4  19       17.47       32.59      6.08 o 
  -8   4  19       18.02       17.62      2.52 o 
  -7   4  19       12.86       21.02      7.05 o 
  -6   4  19        0.41        0.91      0.42 o 
  -5   4  19       57.74       68.27      6.17 o 
  -4   4  19       12.13       13.47      5.34 o 
  -3   4  19      256.13      302.81     11.81 o 
  -2   4  19      754.24      702.87      9.40 o 
  -1   4  19      103.85      105.67     12.71 o 
   0   4  19        3.10        5.43      3.00 o 
   1   4  19       75.20       86.84     12.28 o 
   2   4  19      224.49      263.11      9.07 o 
   3   4  19       72.15       71.58      4.01 o 
   4   4  19        4.70        6.93      1.45 o 
   5   4  19        6.72        8.77      5.00 o 
   6   4  19       57.93       53.56      5.02 o 
   7   4  19        1.92        4.54      4.57 o 
   8   4  19        0.00        0.40      0.46 o 
   9   4  19        6.37        9.52      8.21 o 
  10   4  19       21.68       18.02     11.87 o 
 -13   5  19        6.27        8.14      7.04 o 
 -12   5  19       12.43       13.53      3.96 o 
 -11   5  19        6.79       22.24      8.24 o 
 -10   5  19        0.18        2.62      1.60 o 
  -9   5  19       13.65       17.89      2.63 o 
  -8   5  19       50.86       53.30      4.18 o 
  -7   5  19       24.50       37.67      5.47 o 
  -6   5  19        5.21       14.84      7.94 o 
  -5   5  19      224.39      207.86      9.03 o 
  -4   5  19       76.62       75.46      6.96 o 
  -3   5  19      795.14      751.15     13.59 o 
  -2   5  19      266.27      297.72      6.94 o 
  -1   5  19        2.75        7.40     18.84 o 
   0   5  19        0.29        1.43      5.20 o 
   1   5  19      743.49      662.28     10.97 o 
   2   5  19      231.39      213.84     10.07 o 
   3   5  19        0.05        1.10      1.37 o 
   4   5  19       32.94       43.38      6.52 o 
   5   5  19       38.88       51.87      8.52 o 
   6   5  19        0.30        1.78      2.01 o 
   7   5  19       27.75       29.72      7.83 o 
   8   5  19        0.14        1.22      1.14 o 
   9   5  19       75.49       65.44      9.71 o 
 -11   6  19        0.02        0.63      1.43 o 
 -10   6  19        6.87       14.25      7.24 o 
  -9   6  19       14.28       19.42      9.25 o 
  -8   6  19        0.00        0.36      0.56 o 
  -7   6  19       23.84       31.22      8.07 o 
  -6   6  19        2.03        5.15      4.88 o 
  -5   6  19        0.17       10.15      5.44 o 
  -4   6  19      115.68      110.98      9.15 o 
  -3   6  19      162.60      195.00     14.13 o 
  -2   6  19      192.91      191.00     14.85 o 
  -1   6  19        2.32        3.63      1.79 o 
   0   6  19       18.97       24.41      8.30 o 
   1   6  19       17.99       27.53      6.52 o 
   2   6  19      152.93      127.78     23.52 o 
   3   6  19       74.72       67.20      4.75 o 
   4   6  19       80.06       68.80      4.08 o 
   5   6  19       61.73       64.70      5.63 o 
   6   6  19        1.86        2.04      0.71 o 
   7   6  19        0.48        2.09      1.19 o 
  -9   7  19       49.46       55.27      9.62 o 
  -8   7  19        8.82       14.49      2.90 o 
  -7   7  19       47.62       49.83     10.40 o 
  -6   7  19       10.49        9.13      1.68 o 
  -5   7  19        0.00        0.22      0.68 o 
  -4   7  19        8.46       17.33      6.13 o 
  -3   7  19      107.85       96.14     10.30 o 
  -2   7  19        0.51        3.02      2.48 o 
  -1   7  19        0.60        4.07      7.17 o 
   0   7  19        0.01        0.70      1.12 o 
   1   7  19       94.81      127.63     17.84 o 
   2   7  19        1.95        4.13      3.02 o 
   3   7  19       29.96       33.58      8.55 o 
   4   7  19       24.41       27.14      6.63 o 
   5   7  19       15.05       22.58      4.60 o 
   6   7  19        0.13        3.67      7.55 o 
  -6   8  19       63.19       53.42      3.27 o 
  -5   8  19        6.23       10.33      6.58 o 
  -4   8  19        5.71       10.86     14.35 o 
  -3   8  19       35.58       57.15     16.72 o 
  -2   8  19        0.44        1.92      3.26 o 
  -1   8  19        2.34        5.21      3.96 o 
   0   8  19      341.21      336.93     14.69 o 
   1   8  19       13.68       21.52      4.50 o 
   2   8  19        1.02        3.67      2.69 o 
 -15   0  20       82.54       84.29      5.34 o 
 -14   0  20       94.97       93.09      9.94 o 
 -13   0  20      176.45      241.07     21.88 o 
 -12   0  20        1.33        2.30      1.28 o 
 -11   0  20       57.07       66.39     15.78 o 
 -10   0  20       52.78       55.02      5.07 o 
  -9   0  20        0.00        0.84      0.96 o 
  -8   0  20        3.11        4.32      1.04 o 
  -7   0  20       11.14       22.56      9.49 o 
  -6   0  20      757.53      707.93     28.58 o 
  -5   0  20      259.16      244.20      6.31 o 
  -4   0  20       45.33       52.00      8.80 o 
  -3   0  20      398.22      407.61      8.67 o 
  -2   0  20       43.71       50.64     15.56 o 
  -1   0  20      718.88      794.86     27.54 o 
   0   0  20      352.83      364.15      8.45 o 
   1   0  20      372.09      389.46     15.84 o 
   2   0  20        0.10        2.85      2.90 o 
   3   0  20      228.58      246.23      5.70 o 
   4   0  20        2.14        1.79      1.69 o 
   5   0  20       17.53       25.15      8.94 o 
   6   0  20      756.41      710.77     21.22 o 
   7   0  20      126.47      133.05     15.59 o 
   8   0  20      429.60      424.97      6.47 o 
   9   0  20      269.73      238.79     24.09 o 
  10   0  20        1.16        6.56      8.25 o 
  11   0  20       12.64       19.02      3.14 o 
 -15   1  20       18.66       25.80      8.63 o 
 -14   1  20        3.40        7.81      4.90 o 
 -13   1  20      101.61      111.17     11.23 o 
 -12   1  20      199.30      229.93     13.79 o 
 -11   1  20      171.77      155.88      2.52 o 
 -10   1  20      142.32      152.93      6.03 o 
  -9   1  20     2701.70     2475.77     35.31 o 
  -8   1  20        0.23        3.95      4.34 o 
  -7   1  20        0.05        1.63      2.80 o 
  -6   1  20       38.56       35.40      1.77 o 
  -5   1  20      285.16      285.89     11.56 o 
  -4   1  20     1127.68     1107.85     33.08 o 
  -3   1  20      575.85      579.51      5.97 o 
  -2   1  20       22.43       43.64      6.17 o 
  -1   1  20      216.84      198.23      5.05 o 
   0   1  20        0.02        0.20      0.39 o 
   1   1  20      196.05      193.08     18.03 o 
   2   1  20       50.36       65.97     13.11 o 
   3   1  20      215.88      224.58      8.89 o 
   4   1  20       36.89       40.85      5.41 o 
   5   1  20      339.20      333.22     14.49 o 
   6   1  20      737.38      676.08     14.37 o 
   7   1  20       38.34       51.05      8.62 o 
   8   1  20        4.68        9.55      3.33 o 
   9   1  20       91.96       84.00      2.75 o 
  10   1  20       31.31       39.16      6.49 o 
  11   1  20        7.32        7.59      9.11 o 
 -15   2  20       24.94       37.77      8.50 o 
 -14   2  20       79.38       93.00     17.76 o 
 -13   2  20        4.01        5.49      4.00 o 
 -12   2  20       49.73       55.00      4.66 o 
 -11   2  20       23.14       23.79      1.47 o 
 -10   2  20       84.96       95.09      6.22 o 
  -9   2  20      808.95      839.30     21.56 o 
  -8   2  20        5.44       11.77      3.24 o 
  -7   2  20       46.19       56.96      6.03 o 
  -6   2  20      792.86      786.97     32.02 o 
  -5   2  20        0.94        4.07      1.75 o 
  -4   2  20      194.16      189.82      9.96 o 
  -3   2  20       16.62       28.13      4.35 o 
  -2   2  20      559.48      521.29     19.57 o 
  -1   2  20      182.99      217.13      8.00 o 
   0   2  20     1040.66     1098.69     33.20 o 
   1   2  20       28.79       36.27      4.32 o 
   2   2  20      736.14      662.36      5.17 o 
   3   2  20      244.57      235.45      7.92 o 
   4   2  20      149.11      145.80     13.43 o 
   5   2  20      582.58      531.18     20.13 o 
   6   2  20        0.34        0.00      2.04 o 
   7   2  20      202.28      229.02     10.54 o 
   8   2  20        0.01        0.88      5.35 o 
   9   2  20        0.29        0.25      0.79 o 
  10   2  20        0.87        4.12      2.78 o 
  11   2  20       34.84       29.13      3.06 o 
 -14   3  20       91.99       78.04     13.67 o 
 -13   3  20       19.11       24.25      4.25 o 
 -12   3  20        0.60        3.62      2.99 o 
 -11   3  20       31.48       33.99      3.14 o 
 -10   3  20      489.85      446.96     13.86 o 
  -9   3  20       27.22       32.83      4.11 o 
  -8   3  20        4.66        6.51      2.33 o 
  -7   3  20      285.08      309.58      7.26 o 
  -6   3  20      652.08      605.82     17.93 o 
  -5   3  20       14.33       26.61      7.94 o 
  -4   3  20      407.33      381.38      8.15 o 
  -3   3  20      921.88      861.54      6.17 o 
  -2   3  20        0.17        0.14      0.24 o 
  -1   3  20        1.58        1.60      0.58 o 
   0   3  20       13.60       34.36      8.00 o 
   1   3  20      916.29      968.26     45.46 o 
   2   3  20      100.07      116.51     15.40 o 
   3   3  20      178.28      183.78     13.80 o 
   4   3  20      120.18      106.69     25.15 o 
   5   3  20      224.03      235.74      9.23 o 
   6   3  20        0.15        0.45      0.70 o 
   7   3  20       37.37       61.37     13.42 o 
   8   3  20      194.11      208.88     28.10 o 
   9   3  20      118.76       97.19      1.05 o 
  10   3  20        0.04        0.00      1.48 o 
 -13   4  20        4.93        4.66      0.93 o 
 -12   4  20       13.00       14.12      3.17 o 
 -11   4  20       93.89       91.41      9.02 o 
 -10   4  20        5.26        7.70      4.22 o 
  -9   4  20      439.58      448.20     10.58 o 
  -8   4  20       34.82       46.89      6.38 o 
  -7   4  20        1.57        3.13      3.01 o 
  -6   4  20      202.91      215.87     10.25 o 
  -5   4  20       72.06       94.75     15.09 o 
  -4   4  20       72.98       79.35      9.53 o 
  -3   4  20      318.95      310.15     14.49 o 
  -2   4  20      725.58      729.58      9.64 o 
  -1   4  20      232.39      229.99     44.70 o 
   0   4  20      294.51      290.93      9.92 o 
   1   4  20       80.12       88.13     16.66 o 
   2   4  20       52.86       62.34      7.95 o 
   3   4  20       10.59       21.68      3.50 o 
   4   4  20       96.88       89.97     17.94 o 
   5   4  20      120.05      108.83      9.10 o 
   6   4  20       66.12       74.50     13.47 o 
   7   4  20       11.01       20.33      8.15 o 
   8   4  20      248.01      210.49     20.11 o 
   9   4  20       40.45       43.63     10.02 o 
  10   4  20       12.12        9.89      9.69 o 
 -12   5  20        4.63        7.58      3.62 o 
 -11   5  20       19.00       25.62      5.79 o 
 -10   5  20        1.19        5.26      3.88 o 
  -9   5  20       45.48       56.82      7.47 o 
  -8   5  20       59.06       61.83      9.73 o 
  -7   5  20        1.79        4.72      3.24 o 
  -6   5  20      403.85      382.23      5.86 o 
  -5   5  20       24.05       33.91      4.81 o 
  -4   5  20      236.13      195.30     25.42 o 
  -3   5  20      850.33      740.09      9.81 o 
  -2   5  20      386.70      368.62     10.56 o 
  -1   5  20       86.74       79.20      9.70 o 
   0   5  20        0.13        3.51      6.87 o 
   1   5  20       75.59       82.30      1.47 o 
   2   5  20       47.92       49.43      5.73 o 
   3   5  20      116.06      106.28      2.47 o 
   4   5  20        6.04        4.81      1.03 o 
   5   5  20       22.79       22.43      3.59 o 
   6   5  20       74.60       87.35      4.12 o 
   7   5  20       13.62       19.86     16.94 o 
   8   5  20        2.68        2.92      1.53 o 
 -11   6  20        9.56       12.56      6.10 o 
 -10   6  20        4.20        4.44      0.96 o 
  -9   6  20       16.50       26.65      7.81 o 
  -8   6  20        9.69       17.83      9.00 o 
  -7   6  20       15.85       11.88      0.23 o 
  -6   6  20       36.07       44.25     11.11 o 
  -5   6  20       36.25       37.10      2.82 o 
  -4   6  20       72.72       73.64      5.73 o 
  -3   6  20        2.12        3.45      5.42 o 
  -2   6  20      132.53      172.80     14.36 o 
  -1   6  20      218.01      243.22     13.02 o 
   0   6  20      477.91      450.46     22.23 o 
   1   6  20       62.91       73.38     21.81 o 
   2   6  20       62.37       60.13      9.95 o 
   3   6  20       39.18       42.70      5.94 o 
   4   6  20       77.88       67.25      7.84 o 
   5   6  20       22.83       43.82     10.10 o 
   6   6  20       52.55       58.70     12.50 o 
   7   6  20       58.43       52.60      9.13 o 
  -9   7  20        0.58        4.16      4.01 o 
  -8   7  20        0.08        1.64      1.44 o 
  -7   7  20        3.66        4.72      2.98 o 
  -6   7  20       28.16       25.33      4.59 o 
  -5   7  20        9.49       12.29      9.44 o 
  -4   7  20      144.49      149.27      7.24 o 
  -3   7  20       21.56       43.97     14.55 o 
  -2   7  20        5.81        5.68      1.22 o 
  -1   7  20       86.16       89.61      5.91 o 
   0   7  20        0.30        0.59      1.18 o 
   1   7  20       29.17       32.35      8.08 o 
   2   7  20        1.10        4.19      2.64 o 
   3   7  20        2.90        4.77      2.81 o 
   4   7  20       10.36       13.30      2.13 o 
   5   7  20       12.28       16.75      2.95 o 
  -5   8  20        0.94        2.02      1.43 o 
  -4   8  20        5.30        3.80      1.45 o 
  -3   8  20        0.15        2.93      5.97 o 
  -2   8  20       15.18       19.17      8.74 o 
  -1   8  20        5.25        7.99      3.14 o 
   0   8  20       74.24       74.85     15.51 o 
   1   8  20        7.23        8.40      4.27 o 
 -15   1  21        3.71        4.90      3.11 o 
 -14   1  21        5.37        6.24      1.69 o 
 -13   1  21        0.02        0.15      0.45 o 
 -12   1  21       54.11       51.82      7.08 o 
 -11   1  21       64.07       57.71      5.73 o 
 -10   1  21       86.44       82.55      6.12 o 
  -9   1  21      104.86      136.34     13.05 o 
  -8   1  21      580.17      535.02     11.02 o 
  -7   1  21     1037.90      938.51      5.33 o 
  -6   1  21      293.48      257.53     27.75 o 
  -5   1  21       78.31       82.12      3.53 o 
  -4   1  21       52.37       55.13      5.81 o 
  -3   1  21      160.34      154.92      9.78 o 
  -2   1  21       71.63       72.36      6.15 o 
  -1   1  21       92.71       87.38      3.11 o 
   0   1  21        4.04        4.90      2.30 o 
   1   1  21       41.88       37.93      1.06 o 
   2   1  21       95.47      167.11     11.58 o 
   3   1  21       15.65       32.57      6.24 o 
   4   1  21        9.33       12.77     14.97 o 
   5   1  21       83.79       74.07      8.25 o 
   6   1  21      220.44      222.72     10.94 o 
   7   1  21      148.37      206.48     12.06 o 
   8   1  21      184.76      168.66     23.36 o 
   9   1  21        0.02        0.00      0.48 o 
  10   1  21       25.97       50.29     20.82 o 
  11   1  21        7.53        6.75      0.96 o 
 -15   2  21       14.56       17.40      5.54 o 
 -14   2  21       14.00       22.83      5.50 o 
 -13   2  21       21.81       26.65      3.96 o 
 -12   2  21       73.64       66.98      3.50 o 
 -11   2  21        0.11        2.05      3.74 o 
 -10   2  21       56.02       59.20      5.97 o 
  -9   2  21       22.95       26.00      6.01 o 
  -8   2  21        0.02        0.49      2.46 o 
  -7   2  21      651.32      603.46     25.92 o 
  -6   2  21      542.75      534.81      9.91 o 
  -5   2  21        3.06        8.22      1.41 o 
  -4   2  21     1682.33     1547.97      9.42 o 
  -3   2  21       31.96       33.63      3.12 o 
  -2   2  21      302.42      297.83     12.81 o 
  -1   2  21       16.97       17.45      2.89 o 
   0   2  21      216.75      238.08     25.75 o 
   1   2  21       76.31       78.84      5.06 o 
   2   2  21      381.96      382.64     10.66 o 
   3   2  21       34.10       35.48      5.60 o 
   4   2  21        1.03        9.10     13.47 o 
   5   2  21      637.17      650.97     15.74 o 
   6   2  21        0.12        0.07      0.22 o 
   7   2  21       12.03       23.40      7.94 o 
   8   2  21       45.23       42.91      5.89 o 
   9   2  21       75.57       73.41     14.42 o 
  10   2  21        0.49        4.50      8.38 o 
 -14   3  21        0.00        0.51      2.75 o 
 -13   3  21       74.76       58.75      6.05 o 
 -12   3  21       16.87       23.14      3.74 o 
 -11   3  21        2.12        4.92      2.81 o 
 -10   3  21      103.98       88.89     17.32 o 
  -9   3  21       38.59       43.28      4.76 o 
  -8   3  21      181.91      179.55     17.99 o 
  -7   3  21      431.00      392.67     16.51 o 
  -6   3  21      386.16      361.85     10.68 o 
  -5   3  21       17.68       19.60      2.67 o 
  -4   3  21       77.43       74.56      1.64 o 
  -3   3  21        0.00        3.58     12.21 o 
  -2   3  21        0.65        0.47      1.40 o 
  -1   3  21        1.45       28.22     12.21 o 
   0   3  21        0.70        2.75      1.19 o 
   1   3  21      211.34      255.60     12.35 o 
   2   3  21     1203.20     1180.61     36.42 o 
   3   3  21      457.94      418.87     16.45 o 
   4   3  21       93.90       87.15      6.87 o 
   5   3  21       67.67       61.89      3.50 o 
   6   3  21       26.77       46.36     11.54 o 
   7   3  21       44.13       38.51      4.83 o 
   8   3  21        7.40       35.47     13.12 o 
   9   3  21        3.81        5.33      1.89 o 
  10   3  21       21.21       24.43      3.92 o 
 -13   4  21       63.26       56.37      4.27 o 
 -12   4  21        3.97        5.54      2.38 o 
 -11   4  21      227.70      191.39     27.56 o 
 -10   4  21       14.66       16.61      8.06 o 
  -9   4  21        2.42        8.90      5.28 o 
  -8   4  21       15.00       22.91      5.67 o 
  -7   4  21       53.27       49.01      1.86 o 
  -6   4  21      141.54      140.56     13.87 o 
  -5   4  21       28.22       40.05      7.93 o 
  -4   4  21      277.72      264.81      8.00 o 
  -3   4  21        1.21        8.79     12.46 o 
  -2   4  21      379.16      368.04      7.44 o 
  -1   4  21       54.08       57.16     13.89 o 
   0   4  21      239.42      232.25      5.25 o 
   1   4  21       43.49       53.48      7.89 o 
   2   4  21      284.26      314.11      8.80 o 
   3   4  21        1.75        2.50      1.17 o 
   4   4  21        1.67        5.19      2.81 o 
   5   4  21       81.90       96.78     18.32 o 
   6   4  21      126.30      123.70      5.80 o 
   7   4  21        7.97       14.56     12.25 o 
   8   4  21      103.82      110.92     14.36 o 
   9   4  21       34.41       29.53      3.59 o 
 -12   5  21       14.08       24.54      8.70 o 
 -11   5  21       20.53       32.71      6.22 o 
 -10   5  21       34.59       36.75      6.39 o 
  -9   5  21       16.52       15.90      4.53 o 
  -8   5  21      129.39      126.86     12.02 o 
  -7   5  21       32.31       41.98      7.86 o 
  -6   5  21       77.91       67.70      1.77 o 
  -5   5  21       31.39       29.89      6.00 o 
  -4   5  21       18.06       20.73      4.71 o 
  -3   5  21        0.34        2.49      6.08 o 
  -2   5  21      336.83      382.89     20.10 o 
  -1   5  21     1504.58     1471.87     62.02 o 
   0   5  21        0.11        0.22      1.28 o 
   1   5  21      509.25      465.92     11.76 o 
   2   5  21       88.41       84.67      5.47 o 
   3   5  21       17.45       19.50     18.39 o 
   4   5  21        0.10        1.70      1.54 o 
   5   5  21       21.47       35.62      8.12 o 
   6   5  21       21.32       43.23     11.51 o 
   7   5  21       34.28       46.48      7.40 o 
   8   5  21        0.00        0.57      4.27 o 
 -11   6  21        5.11        6.71      2.25 o 
 -10   6  21        0.39        1.01      1.51 o 
  -9   6  21        4.97        5.98      1.30 o 
  -8   6  21       32.62       43.75      6.29 o 
  -7   6  21       34.86       41.38      7.19 o 
  -6   6  21        0.64        1.44      1.07 o 
  -5   6  21        0.26        1.99      2.73 o 
  -4   6  21        0.39        1.20      2.08 o 
  -3   6  21       25.41       43.99     14.48 o 
  -2   6  21       50.90       69.31     14.61 o 
  -1   6  21        1.70        1.98      1.39 o 
   0   6  21        5.48        8.89      4.08 o 
   1   6  21        7.03        9.51      8.48 o 
   2   6  21       58.89       63.54      7.42 o 
   3   6  21        0.01        0.25      0.92 o 
   4   6  21       63.49       59.74      5.28 o 
   5   6  21       84.72       80.97     17.76 o 
   6   6  21        0.00        0.58      4.73 o 
   7   6  21        1.06        4.70      6.88 o 
  -8   7  21        0.29        5.18      3.54 o 
  -7   7  21        6.78        5.93      0.95 o 
  -6   7  21        0.85        3.74      2.46 o 
  -5   7  21       20.97       22.10      3.51 o 
  -4   7  21        3.36        5.28      0.67 o 
  -3   7  21        1.54        3.14      1.88 o 
  -2   7  21        0.03        0.00      3.88 o 
  -1   7  21      142.31      173.50     17.56 o 
   0   7  21        0.28        3.41      5.79 o 
   1   7  21       19.78       16.46     10.24 o 
   2   7  21        6.22       12.94     13.18 o 
   3   7  21        7.22        9.45      5.37 o 
   4   7  21        1.45        4.46      6.20 o 
  -4   8  21       52.00       48.17     11.52 o 
  -3   8  21        2.25        6.20      7.26 o 
  -2   8  21        0.08        2.14      8.37 o 
  -1   8  21        8.35        9.86      7.46 o 
   0   8  21       25.61       25.68      4.48 o 
 -15   0  22        9.88       10.19      3.52 o 
 -14   0  22       20.96       46.74     20.62 o 
 -13   0  22        0.66        6.55     13.02 o 
 -12   0  22       66.34       83.17     16.08 o 
 -11   0  22        6.20       10.88      0.96 o 
 -10   0  22      342.31      374.56     18.21 o 
  -9   0  22       39.53       58.63     23.76 o 
  -8   0  22      342.28      309.74      4.48 o 
  -7   0  22      237.43      271.70     16.98 o 
  -6   0  22        8.63       20.09      9.68 o 
  -5   0  22      654.43      652.43     15.35 o 
  -4   0  22        0.04        0.00      0.31 o 
  -3   0  22      269.28      304.90     25.71 o 
  -2   0  22        2.30        2.71      1.82 o 
  -1   0  22       74.63      116.23     21.46 o 
   0   0  22       18.37       20.74      2.71 o 
   1   0  22        0.22        2.71      4.79 o 
   2   0  22      337.49      408.07     25.47 o 
   3   0  22        1.67        3.42      7.90 o 
   4   0  22       68.05       75.01     10.00 o 
   5   0  22       99.10      104.19      9.80 o 
   6   0  22      174.32      197.43     20.61 o 
   7   0  22        0.23        1.11     10.72 o 
   8   0  22       50.10       53.97     10.86 o 
   9   0  22       32.42       34.90     10.38 o 
  10   0  22       60.71       73.61     26.89 o 
 -15   1  22       49.64       59.61     11.46 o 
 -14   1  22        2.87       18.78      4.24 o 
 -13   1  22       62.30       67.35      7.50 o 
 -12   1  22       49.65       58.24      8.95 o 
 -11   1  22        1.93        3.61      3.75 o 
 -10   1  22       15.61       25.35      4.56 o 
  -9   1  22       75.18       76.28     11.20 o 
  -8   1  22      214.91      190.19      5.93 o 
  -7   1  22      597.47      619.21     11.40 o 
  -6   1  22     1021.61      991.58     37.64 o 
  -5   1  22      432.05      452.55      8.20 o 
  -4   1  22      111.98      100.94      3.08 o 
  -3   1  22       42.66       52.05      3.77 o 
  -2   1  22       53.28       55.65      4.33 o 
  -1   1  22      168.38      183.18      7.39 o 
   0   1  22        0.24        0.57      1.08 o 
   1   1  22      210.62      242.87      7.63 o 
   2   1  22       64.57       65.65      9.85 o 
   3   1  22       56.78       62.22      5.76 o 
   4   1  22      335.82      318.72     28.03 o 
   5   1  22        1.41        5.08      9.31 o 
   6   1  22       24.63       27.40      6.41 o 
   7   1  22        9.77       14.19      4.79 o 
   8   1  22       69.39       87.50     14.68 o 
   9   1  22       20.28       33.84     12.31 o 
  10   1  22        2.03        4.97      3.31 o 
 -14   2  22       49.86       56.12      6.43 o 
 -13   2  22        0.02        0.70      1.71 o 
 -12   2  22      154.43      162.20     10.40 o 
 -11   2  22       41.82       39.11      6.60 o 
 -10   2  22      520.59      476.41      9.81 o 
  -9   2  22      194.30      208.94     11.85 o 
  -8   2  22       13.57       19.48      4.40 o 
  -7   2  22        7.67        9.72      3.54 o 
  -6   2  22       16.24       21.70      3.13 o 
  -5   2  22       78.05       77.04      5.65 o 
  -4   2  22      197.98      217.67      5.79 o 
  -3   2  22      173.80      164.63     24.09 o 
  -2   2  22      725.90      724.71     14.19 o 
  -1   2  22        7.04        7.60      4.99 o 
   0   2  22      570.72      531.60     13.73 o 
   1   2  22       29.27       32.46      6.57 o 
   2   2  22       78.99      112.71      8.60 o 
   3   2  22       42.52       43.88      7.21 o 
   4   2  22      294.40      297.59     14.28 o 
   5   2  22      122.27      140.35      7.26 o 
   6   2  22       16.62       26.16     10.32 o 
   7   2  22        0.08        0.00      6.84 o 
   8   2  22        0.13        1.62      1.11 o 
   9   2  22      209.64      212.63     22.99 o 
  10   2  22      102.18       95.91     12.41 o 
 -14   3  22       11.84       14.84      2.47 o 
 -13   3  22       63.05       63.10      4.64 o 
 -12   3  22       43.56       42.12      2.43 o 
 -11   3  22       10.34       21.28      5.04 o 
 -10   3  22        7.23       12.33     10.00 o 
  -9   3  22       12.68       28.02      7.48 o 
  -8   3  22      642.64      619.37     14.96 o 
  -7   3  22       21.36       20.28      3.73 o 
  -6   3  22      132.24      141.07     16.25 o 
  -5   3  22        0.50        3.99      3.19 o 
  -4   3  22      394.35      399.36     10.38 o 
  -3   3  22       35.08       36.03      2.79 o 
  -2   3  22      134.50      168.48     10.56 o 
  -1   3  22     2098.97     1949.15     12.46 o 
   0   3  22        0.45        1.39      3.92 o 
   1   3  22     1474.49     1523.99     17.68 o 
   2   3  22        6.60       10.09      6.39 o 
   3   3  22        0.04        1.59      3.13 o 
   4   3  22      189.97      209.72     11.09 o 
   5   3  22       89.75       99.60     12.90 o 
   6   3  22      122.15      130.46     10.98 o 
   7   3  22       74.40       66.07      7.77 o 
   8   3  22       47.70       50.32      6.82 o 
   9   3  22       12.73       16.64      7.70 o 
 -13   4  22       26.46       26.85      3.95 o 
 -12   4  22        0.42        1.73      1.50 o 
 -11   4  22       33.46       35.03      3.96 o 
 -10   4  22        0.52        1.17      1.10 o 
  -9   4  22      261.90      290.55     11.74 o 
  -8   4  22       42.29       45.62      4.31 o 
  -7   4  22        8.16       16.43      7.68 o 
  -6   4  22       84.80       90.23      2.74 o 
  -5   4  22      657.71      608.76     14.52 o 
  -4   4  22      224.83      227.65     21.68 o 
  -3   4  22       98.90      128.01     11.31 o 
  -2   4  22       89.11       90.25      8.00 o 
  -1   4  22      733.17      665.61     11.07 o 
   0   4  22      145.46      153.19      7.09 o 
   1   4  22      517.10      459.33      2.00 o 
   2   4  22       26.72       28.52      2.58 o 
   3   4  22      144.32      197.58     10.87 o 
   4   4  22       39.30       41.30     13.71 o 
   5   4  22        6.05        9.76     13.65 o 
   6   4  22       11.58       15.36      3.11 o 
   7   4  22       96.50       86.68      4.77 o 
   8   4  22      118.91      140.28      6.92 o 
   9   4  22       29.63       29.48      6.66 o 
 -12   5  22        2.00        1.77      2.14 o 
 -11   5  22        8.84       19.94      7.74 o 
 -10   5  22       63.73       62.39      9.06 o 
  -9   5  22        5.20        5.66      1.13 o 
  -8   5  22      199.65      197.51      9.65 o 
  -7   5  22      176.52      152.05     26.31 o 
  -6   5  22       16.28       23.79      4.63 o 
  -5   5  22        8.47       11.54      3.79 o 
  -4   5  22      163.28      182.81     22.07 o 
  -3   5  22        5.10       12.82      3.32 o 
  -2   5  22       60.38       72.06     13.66 o 
  -1   5  22       99.20      149.67     17.34 o 
   0   5  22       12.18       13.22      2.03 o 
   1   5  22       90.70       96.99     15.34 o 
   2   5  22       13.85       28.17     10.29 o 
   3   5  22        6.10       13.66      4.60 o 
   4   5  22       50.60       54.77      7.39 o 
   5   5  22       68.97       69.91      5.00 o 
   6   5  22       42.12       53.51     16.00 o 
   7   5  22        0.33        0.54      4.32 o 
   8   5  22      178.06      157.21     13.79 o 
 -10   6  22        0.87        2.12      2.58 o 
  -9   6  22       13.68       17.70      2.61 o 
  -8   6  22        1.41        6.60      5.61 o 
  -7   6  22       74.43       98.94      8.30 o 
  -6   6  22       11.77       16.14      8.19 o 
  -5   6  22      236.84      193.47      5.52 o 
  -4   6  22      414.76      368.82     15.75 o 
  -3   6  22       18.84       33.15      6.23 o 
  -2   6  22       62.73       54.34      4.88 o 
  -1   6  22       16.69       42.12     19.09 o 
   0   6  22       16.84       27.51      6.42 o 
   1   6  22       60.49       53.31      3.72 o 
   2   6  22       78.84       82.12      9.66 o 
   3   6  22       10.60       22.38      4.91 o 
   4   6  22       47.21       53.97      7.98 o 
   5   6  22       60.32       67.74     12.26 o 
   6   6  22        0.18        0.57      0.69 o 
  -8   7  22        0.32        1.01      2.55 o 
  -7   7  22        2.22        3.02      1.13 o 
  -6   7  22       24.72       23.62      6.77 o 
  -5   7  22       24.04       33.82      6.32 o 
  -4   7  22       85.67      108.01     23.36 o 
  -3   7  22        0.07        0.89      2.84 o 
  -2   7  22        1.43        1.20      0.84 o 
  -1   7  22        4.12        6.93      4.98 o 
   0   7  22        2.26        4.05      1.94 o 
   1   7  22       18.03       26.58      6.00 o 
   2   7  22       21.25       22.63      6.90 o 
   3   7  22        9.31       11.68      1.68 o 
   4   7  22       45.15       56.35     10.05 o 
 -14   1  23        7.25        4.83     17.09 o 
 -13   1  23       40.99       34.19      1.72 o 
 -12   1  23       15.16       23.22     12.93 o 
 -11   1  23        2.20        3.93      1.64 o 
 -10   1  23      163.84      173.42      8.85 o 
  -9   1  23       22.50       31.77      4.75 o 
  -8   1  23      416.68      384.21     16.04 o 
  -7   1  23     1198.78     1204.69     25.12 o 
  -6   1  23      283.65      335.62     11.76 o 
  -5   1  23      234.19      216.25     17.82 o 
  -4   1  23       22.47       24.60      6.23 o 
  -3   1  23        5.47       14.22      4.54 o 
  -2   1  23       89.08       86.10      9.78 o 
  -1   1  23       22.24       27.73      4.80 o 
   0   1  23        1.59        2.21      0.79 o 
   1   1  23       37.15       63.10     13.42 o 
   2   1  23       44.61       45.50     11.67 o 
   3   1  23      277.73      266.05      7.59 o 
   4   1  23      436.10      395.40     10.82 o 
   5   1  23        0.78        3.48      3.69 o 
   6   1  23       94.09       89.55      4.17 o 
   7   1  23       34.39       50.14      7.25 o 
   8   1  23      188.08      189.72      9.96 o 
   9   1  23       22.24       21.97     12.37 o 
  10   1  23        0.00        1.01      5.89 o 
 -14   2  23       18.53       19.92      3.35 o 
 -13   2  23        2.34        5.19      2.25 o 
 -12   2  23       93.61       86.00      5.66 o 
 -11   2  23      398.88      341.76     19.25 o 
 -10   2  23       29.65       46.34     11.16 o 
  -9   2  23       37.88       38.47      2.86 o 
  -8   2  23       26.64       28.31      4.10 o 
  -7   2  23      409.47      431.16     12.27 o 
  -6   2  23       33.33       47.26      5.06 o 
  -5   2  23      526.71      474.49      3.44 o 
  -4   2  23      428.39      415.98     13.30 o 
  -3   2  23      241.32      230.52      5.98 o 
  -2   2  23      250.19      232.23      7.40 o 
  -1   2  23       66.98       73.42      7.98 o 
   0   2  23      906.08      901.42     12.23 o 
   1   2  23        0.35        3.41      2.11 o 
   2   2  23        0.11        0.38      0.51 o 
   3   2  23        8.71       17.53      9.97 o 
   4   2  23      394.28      369.41      9.38 o 
   5   2  23       70.29       70.21      6.98 o 
   6   2  23        0.75        0.38      1.33 o 
   7   2  23       10.31       16.05     12.67 o 
   8   2  23       69.91       58.24      4.58 o 
   9   2  23       19.78       21.46      1.69 o 
  10   2  23        9.66       17.93     12.72 o 
 -14   3  23       38.88       39.81      5.26 o 
 -13   3  23       25.47       24.06      1.71 o 
 -12   3  23       13.39       25.07      4.94 o 
 -11   3  23       30.09       31.89      6.92 o 
 -10   3  23      119.36      109.44      1.91 o 
  -9   3  23       88.25       80.74      5.24 o 
  -8   3  23        5.37        5.30      1.48 o 
  -7   3  23       49.26       45.96      3.22 o 
  -6   3  23       50.39       50.18      2.83 o 
  -5   3  23       81.65       88.50      3.42 o 
  -4   3  23       15.29       28.51     10.52 o 
  -3   3  23       19.53       18.18      4.67 o 
  -2   3  23     1300.67     1406.33     77.60 o 
  -1   3  23      614.51      556.77      4.52 o 
   0   3  23        0.06        1.21      1.73 o 
   1   3  23      159.77      173.13     12.97 o 
   2   3  23      262.25      271.98     23.31 o 
   3   3  23        9.11       18.55      5.51 o 
   4   3  23      206.44      220.59      9.00 o 
   5   3  23        1.07        3.53      3.80 o 
   6   3  23       33.46       39.73      9.79 o 
   7   3  23      136.54      147.80     12.36 o 
   8   3  23       40.27       60.68     12.65 o 
   9   3  23       10.78       13.02      4.25 o 
 -13   4  23       19.75       27.58      2.62 o 
 -12   4  23       64.62       57.95      3.97 o 
 -11   4  23       53.58       69.86     10.23 o 
 -10   4  23        2.29        4.61      3.65 o 
  -9   4  23       72.68       64.49      3.58 o 
  -8   4  23       27.48       35.13      4.98 o 
  -7   4  23        0.01        0.00      1.16 o 
  -6   4  23       17.93       25.79      6.94 o 
  -5   4  23      113.59      109.22     31.79 o 
  -4   4  23        1.00        4.40      2.18 o 
  -3   4  23       75.83       89.62     11.57 o 
  -2   4  23      301.03      290.44      8.44 o 
  -1   4  23       26.18       29.42      6.76 o 
   0   4  23      982.41      933.49     18.55 o 
   1   4  23        5.56       14.03      7.47 o 
   2   4  23       84.63      102.67     16.61 o 
   3   4  23      101.01      136.06     15.41 o 
   4   4  23        3.12        4.78      1.92 o 
   5   4  23        4.53        5.87      1.79 o 
   6   4  23        0.19        1.83      3.16 o 
   7   4  23       63.01       53.76      1.72 o 
   8   4  23      102.91      100.11      4.13 o 
 -12   5  23        0.17        1.54      1.56 o 
 -11   5  23       10.19       18.51     15.11 o 
 -10   5  23        9.44       18.52      4.68 o 
  -9   5  23        0.01        0.76      3.54 o 
  -8   5  23      145.94      153.03     10.62 o 
  -7   5  23        3.00        9.16     10.63 o 
  -6   5  23        0.16        1.87      2.03 o 
  -5   5  23      329.84      276.09     12.34 o 
  -4   5  23        4.74        8.21      1.79 o 
  -3   5  23        4.36        3.99      0.98 o 
  -2   5  23      179.87      199.97      7.57 o 
  -1   5  23       66.08       84.88     19.40 o 
   0   5  23        0.78        2.24      2.43 o 
   1   5  23      713.92      642.31     13.72 o 
   2   5  23      277.08      298.63     15.53 o 
   3   5  23       16.64       20.01     15.51 o 
   4   5  23       43.44       51.86     10.95 o 
   5   5  23       30.22       23.99      4.49 o 
   6   5  23        3.38        4.24      1.38 o 
   7   5  23       94.82      112.41     22.14 o 
 -10   6  23        3.95        7.97      4.33 o 
  -9   6  23        1.62        2.05      0.92 o 
  -8   6  23       35.31       28.67      2.88 o 
  -7   6  23        0.35        1.07      0.57 o 
  -6   6  23       22.44       27.65      2.85 o 
  -5   6  23       51.16       47.99      7.10 o 
  -4   6  23       71.99       71.48      7.19 o 
  -3   6  23       41.54       50.31      5.21 o 
  -2   6  23       12.40       16.77     16.30 o 
  -1   6  23        4.23        5.30      4.17 o 
   0   6  23        4.84        6.28      4.64 o 
   1   6  23       11.21       21.92     11.36 o 
   2   6  23       14.07       16.28     15.97 o 
   3   6  23       24.06       23.85     10.78 o 
   4   6  23       10.13       14.42      7.98 o 
   5   6  23        6.14       17.80      8.10 o 
  -7   7  23       11.52       16.46      7.97 o 
  -6   7  23        1.56        3.18      1.60 o 
  -5   7  23       59.55       48.90      9.50 o 
  -4   7  23       16.98       31.32      8.33 o 
  -3   7  23       27.35       26.51      3.09 o 
  -2   7  23       12.00       22.12      6.70 o 
  -1   7  23       64.90       70.93     11.63 o 
   0   7  23        0.00        0.00      1.73 o 
   1   7  23      216.73      252.53     14.49 o 
   2   7  23        9.02       14.82      8.06 o 
   3   7  23        5.24        7.67      3.27 o 
 -14   0  24       10.60       11.23      1.20 o 
 -13   0  24        0.44        4.21      4.50 o 
 -12   0  24       10.50       32.74     15.69 o 
 -11   0  24       39.65       51.85      8.03 o 
 -10   0  24      345.28      364.93     10.02 o 
  -9   0  24      564.23      573.20     20.95 o 
  -8   0  24     1397.53     1301.07     65.65 o 
  -7   0  24      329.63      316.06      4.40 o 
  -6   0  24     1017.04     1112.79     68.52 o 
  -5   0  24       41.65       44.40      1.64 o 
  -4   0  24        2.17        2.26      0.26 o 
  -3   0  24       74.12       86.13      3.15 o 
  -2   0  24      358.82      382.06     13.03 o 
  -1   0  24       25.89       23.86      4.03 o 
   0   0  24      809.62      812.42     12.69 o 
   1   0  24      215.16      185.71      5.45 o 
   2   0  24       19.18       31.73     17.59 o 
   3   0  24      555.97      548.65     13.45 o 
   4   0  24      124.66      128.42     10.88 o 
   5   0  24       78.98       70.91      3.77 o 
   6   0  24        2.57        7.92     16.51 o 
   7   0  24       25.71       37.41     36.64 o 
   8   0  24       20.02       25.10     31.81 o 
   9   0  24        8.35        8.69     17.47 o 
  10   0  24        2.95        5.60     16.75 o 
 -14   1  24        0.28        1.88      1.79 o 
 -13   1  24        2.87        3.24      0.98 o 
 -12   1  24        0.19        0.29      0.38 o 
 -11   1  24      125.22      157.20     14.80 o 
 -10   1  24        0.08        2.19      3.63 o 
  -9   1  24      265.86      236.90      6.13 o 
  -8   1  24        6.27        6.85      3.87 o 
  -7   1  24       25.52       32.90     11.44 o 
  -6   1  24      324.55      312.90      8.75 o 
  -5   1  24        1.55        2.80      2.54 o 
  -4   1  24        0.37        2.17      0.70 o 
  -3   1  24       75.85       71.23      6.97 o 
  -2   1  24       72.38       72.20      3.11 o 
  -1   1  24      357.11      371.25     10.90 o 
   0   1  24        0.09        2.52      2.58 o 
   1   1  24      444.48      430.01      7.84 o 
   2   1  24       24.59       33.52     12.36 o 
   3   1  24       91.70       85.06      4.53 o 
   4   1  24      321.28      303.49     19.12 o 
   5   1  24      134.38      193.08     15.64 o 
   6   1  24       42.34       59.77     15.22 o 
   7   1  24        0.01        0.73      0.95 o 
   8   1  24       36.74       41.09      5.76 o 
   9   1  24       64.54       56.10      6.03 o 
 -14   2  24      106.61      101.03      8.86 o 
 -13   2  24        0.14        2.55      6.87 o 
 -12   2  24      204.60      191.72      7.23 o 
 -11   2  24        3.12        4.47      1.92 o 
 -10   2  24       26.45       44.46      6.72 o 
  -9   2  24        8.68        9.76      2.31 o 
  -8   2  24       19.88       31.68     11.95 o 
  -7   2  24      470.16      425.86      3.30 o 
  -6   2  24        3.66        3.53      2.70 o 
  -5   2  24     1852.96     1842.08     16.94 o 
  -4   2  24      293.03      259.96      6.77 o 
  -3   2  24       31.41       35.74      8.10 o 
  -2   2  24       54.30       56.96      6.36 o 
  -1   2  24      271.15      281.12     16.88 o 
   0   2  24      984.13      926.97     35.55 o 
   1   2  24      194.36      205.14     13.70 o 
   2   2  24      268.55      235.96     27.80 o 
   3   2  24      178.72      226.93     12.84 o 
   4   2  24       17.95       36.37     17.87 o 
   5   2  24        7.37       11.72     12.10 o 
   6   2  24       31.47       51.71     11.44 o 
   7   2  24        2.07        6.62      5.84 o 
   8   2  24        9.92       22.21      8.36 o 
   9   2  24       26.67       37.93     15.96 o 
 -13   3  24        5.51        8.61      8.49 o 
 -12   3  24       32.22       46.23      7.10 o 
 -11   3  24      164.38      172.49      6.98 o 
 -10   3  24        0.03        0.60      3.94 o 
  -9   3  24      103.13      118.72      6.58 o 
  -8   3  24        6.04        8.71      1.83 o 
  -7   3  24       29.58       38.65      3.67 o 
  -6   3  24        0.18        2.04      1.85 o 
  -5   3  24      264.92      271.90      7.45 o 
  -4   3  24      173.14      156.29     14.52 o 
  -3   3  24      121.11      144.45     16.05 o 
  -2   3  24        2.55        6.23      3.84 o 
  -1   3  24      246.89      219.21      6.48 o 
   0   3  24        3.23        5.62      7.15 o 
   1   3  24       83.32       72.46      8.86 o 
   2   3  24       38.08       62.58     21.92 o 
   3   3  24      162.15      177.42      8.82 o 
   4   3  24        2.29        3.67      1.37 o 
   5   3  24        1.68        6.47      7.37 o 
   6   3  24        0.42        1.48      4.57 o 
   7   3  24        4.17        8.25      6.33 o 
   8   3  24       16.83       31.05     16.92 o 
 -12   4  24       15.50       21.34      1.99 o 
 -11   4  24      109.50       95.72      8.19 o 
 -10   4  24        0.07        0.00      1.47 o 
  -9   4  24       58.82       53.22      6.49 o 
  -8   4  24       94.56       92.77      8.48 o 
  -7   4  24      134.80      152.91      6.80 o 
  -6   4  24      319.20      277.10     14.16 o 
  -5   4  24      188.08      223.76     13.42 o 
  -4   4  24       46.52       41.78      2.33 o 
  -3   4  24       27.59       49.44     17.77 o 
  -2   4  24       24.58       35.59      7.66 o 
  -1   4  24       51.36       58.43     12.17 o 
   0   4  24      468.45      435.75     13.30 o 
   1   4  24       36.18       39.45      6.53 o 
   2   4  24      223.58      251.21     18.66 o 
   3   4  24       63.09       70.72      8.90 o 
   4   4  24       26.47       26.47      4.65 o 
   5   4  24       17.09       21.13      2.61 o 
   6   4  24        2.51        6.16      5.81 o 
   7   4  24        0.42        1.66      3.84 o 
   8   4  24       16.84       31.27      8.22 o 
 -11   5  24       44.93       47.89      5.17 o 
 -10   5  24      109.81      105.86      9.20 o 
  -9   5  24        0.66        3.56      2.63 o 
  -8   5  24       24.52       38.49     11.46 o 
  -7   5  24        1.02        5.23      6.36 o 
  -6   5  24       34.48       47.00     13.34 o 
  -5   5  24       69.25       84.04     12.19 o 
  -4   5  24       59.48       55.12      8.90 o 
  -3   5  24       51.86       41.85      1.19 o 
  -2   5  24       33.48       36.57      4.84 o 
  -1   5  24       34.05       29.02      2.27 o 
   0   5  24       15.84       31.60      9.18 o 
   1   5  24        0.74        2.44      2.34 o 
   2   5  24        0.19        1.71     10.55 o 
   3   5  24        0.63        6.17      5.83 o 
   4   5  24       17.30       24.97      7.12 o 
   5   5  24       20.75       19.69      8.87 o 
   6   5  24       17.52       27.34     10.68 o 
  -9   6  24      101.28       95.06      4.17 o 
  -8   6  24        3.87        4.32      2.24 o 
  -7   6  24        3.03        3.91      1.24 o 
  -6   6  24       27.29       17.81      8.01 o 
  -5   6  24        6.49        6.38      1.33 o 
  -4   6  24       78.93       81.94     23.21 o 
  -3   6  24       44.23       51.84     12.22 o 
  -2   6  24       34.20       31.39      6.80 o 
  -1   6  24       18.24       21.76     10.08 o 
   0   6  24       21.26       29.69     13.08 o 
   1   6  24      142.51      130.73     17.10 o 
   2   6  24        6.83        7.65      2.19 o 
   3   6  24        1.04        4.43      6.52 o 
   4   6  24       16.78       29.29      5.72 o 
   5   6  24       35.84       40.14      4.05 o 
  -7   7  24        0.01        0.92      1.15 o 
  -6   7  24        0.00        0.82      2.38 o 
  -5   7  24       32.71       35.15      5.27 o 
  -4   7  24        4.03        6.13      3.94 o 
  -3   7  24        1.46        3.40      2.79 o 
  -2   7  24        9.23        9.56      0.80 o 
  -1   7  24        2.18        2.75      6.36 o 
   0   7  24        3.14        7.61     10.25 o 
   1   7  24       12.46       33.94     13.33 o 
   2   7  24        6.27        6.30      5.47 o 
 -14   1  25        3.31        2.64      1.42 o 
 -13   1  25       14.72       15.63      2.46 o 
 -12   1  25        0.93        1.82      1.77 o 
 -11   1  25        0.80        0.88      1.47 o 
 -10   1  25       40.08       38.58      7.04 o 
  -9   1  25       19.14       19.16      2.42 o 
  -8   1  25       46.19       57.16      7.49 o 
  -7   1  25      200.81      190.70     12.44 o 
  -6   1  25      289.03      293.01      7.04 o 
  -5   1  25        3.65        7.51      2.80 o 
  -4   1  25        0.08        1.98      2.65 o 
  -3   1  25       65.68       56.21      7.49 o 
  -2   1  25       24.03       24.60      1.50 o 
  -1   1  25       15.42       33.17      8.34 o 
   0   1  25        0.20        0.67      1.74 o 
   1   1  25       20.74       48.21     14.96 o 
   2   1  25      157.94      189.62     11.73 o 
   3   1  25      150.29      136.30      9.87 o 
   4   1  25       21.36       34.07      7.27 o 
   5   1  25       50.36       64.03     10.75 o 
   6   1  25       74.03       86.36     18.02 o 
   7   1  25       52.04       47.78      3.91 o 
   8   1  25        1.74        3.28      3.03 o 
   9   1  25        1.86        2.61      4.11 o 
 -14   2  25       44.82       38.38      7.95 o 
 -13   2  25       33.41       37.88      4.95 o 
 -12   2  25       18.47       22.29      2.72 o 
 -11   2  25      158.83      146.66     20.52 o 
 -10   2  25       40.48       46.19      8.17 o 
  -9   2  25       15.17       20.92     10.99 o 
  -8   2  25        0.02        0.68      2.69 o 
  -7   2  25        1.87       14.58      6.83 o 
  -6   2  25      915.09      858.83     31.18 o 
  -5   2  25      415.81      381.25     14.12 o 
  -4   2  25       68.97       64.98      5.27 o 
  -3   2  25      131.97      134.27     16.54 o 
  -2   2  25        0.00        1.16      1.68 o 
  -1   2  25       25.54       49.02     10.15 o 
   0   2  25      200.18      203.50     22.05 o 
   1   2  25       34.23       35.48      5.31 o 
   2   2  25        0.78        3.00      3.70 o 
   3   2  25      313.09      285.47      4.43 o 
   4   2  25        0.01        1.68      2.57 o 
   5   2  25        5.15        4.70      2.49 o 
   6   2  25       10.22       16.64      3.68 o 
   7   2  25        5.81        8.84      5.85 o 
   8   2  25        2.66        4.04      3.10 o 
   9   2  25       19.32       23.31      8.44 o 
 -13   3  25        8.71       16.44      3.54 o 
 -12   3  25        1.33        2.12      1.86 o 
 -11   3  25      205.95      176.94      7.27 o 
 -10   3  25        1.47        1.76      1.50 o 
  -9   3  25      100.89       92.80      7.49 o 
  -8   3  25       75.55       64.21      4.98 o 
  -7   3  25        5.19        8.00      5.84 o 
  -6   3  25        7.74        9.53      1.55 o 
  -5   3  25       96.86       81.45      7.59 o 
  -4   3  25       75.46       83.69      5.82 o 
  -3   3  25      377.94      389.27     10.04 o 
  -2   3  25      265.85      260.79      6.70 o 
  -1   3  25       60.98       59.61      4.37 o 
   0   3  25        0.31        0.66      2.10 o 
   1   3  25      233.78      221.18     14.90 o 
   2   3  25        1.67        3.17      1.73 o 
   3   3  25        0.81        2.63      6.84 o 
   4   3  25       62.93       70.74     10.35 o 
   5   3  25        0.05        0.47      3.13 o 
   6   3  25       85.00       83.50      7.75 o 
   7   3  25        1.48        3.54      5.43 o 
   8   3  25        0.21        2.57      2.96 o 
 -12   4  25      119.95      105.25      3.84 o 
 -11   4  25       57.89       49.96      1.64 o 
 -10   4  25       36.60       51.85      8.62 o 
  -9   4  25        0.32        2.12      3.17 o 
  -8   4  25       24.62       22.68      5.05 o 
  -7   4  25       41.94       41.96      5.78 o 
  -6   4  25       48.64       54.20      5.31 o 
  -5   4  25       78.68       76.97      1.67 o 
  -4   4  25        1.49        1.51      2.81 o 
  -3   4  25        0.76        6.09     10.73 o 
  -2   4  25       58.08       73.63      4.30 o 
  -1   4  25       53.18       51.85      6.06 o 
   0   4  25        8.15       10.87      1.77 o 
   1   4  25       42.93       67.40     18.53 o 
   2   4  25      104.88       97.42      0.80 o 
   3   4  25       38.95       57.18     26.33 o 
   4   4  25        4.15        4.64      2.54 o 
   5   4  25       19.43       26.20      7.41 o 
   6   4  25       10.16       16.99      4.07 o 
   7   4  25        2.51        5.41      7.23 o 
 -11   5  25       52.67       56.15      9.60 o 
 -10   5  25        3.19        7.62      2.81 o 
  -9   5  25        3.79        5.16      1.48 o 
  -8   5  25       14.59       26.21      7.13 o 
  -7   5  25       23.00       24.22      4.66 o 
  -6   5  25        9.56       10.32      3.07 o 
  -5   5  25       13.40       31.58      9.04 o 
  -4   5  25        0.05        1.04      0.93 o 
  -3   5  25        9.77       12.03      8.37 o 
  -2   5  25      348.69      318.12     14.76 o 
  -1   5  25      378.25      351.69     18.68 o 
   0   5  25        0.27        0.60      0.58 o 
   1   5  25        0.68        4.62      7.70 o 
   2   5  25       11.45       29.07     15.23 o 
   3   5  25        7.53       12.73      3.52 o 
   4   5  25       57.81       48.97     10.60 o 
   5   5  25       17.92       24.20     13.20 o 
   6   5  25       30.55       33.56      8.46 o 
  -9   6  25       15.10       15.74      2.88 o 
  -8   6  25        0.18        0.48      0.56 o 
  -7   6  25        0.99        2.19      1.65 o 
  -6   6  25        0.75        5.43      5.44 o 
  -5   6  25      186.81      154.52      8.52 o 
  -4   6  25       70.86       83.02      5.31 o 
  -3   6  25        0.01        1.72      6.04 o 
  -2   6  25       25.42       25.78      2.32 o 
  -1   6  25       48.24       53.19     15.11 o 
   0   6  25       57.34       67.16     10.30 o 
   1   6  25       10.28       25.34      9.14 o 
   2   6  25       81.63       75.44      5.77 o 
   3   6  25      139.55      128.23     14.52 o 
   4   6  25        1.88        3.98      5.22 o 
  -6   7  25        0.04        1.31      4.11 o 
  -5   7  25        1.21        3.80      3.60 o 
  -4   7  25        4.03        5.06      5.63 o 
  -3   7  25        0.98        3.99      3.44 o 
  -2   7  25       17.27       23.51      9.31 o 
  -1   7  25       59.19       54.00      5.42 o 
   0   7  25        0.04        0.64      0.72 o 
   1   7  25       14.63       18.50      3.85 o 
 -14   0  26       16.09       26.18     19.46 o 
 -13   0  26        6.79        5.49      3.98 o 
 -12   0  26      114.76      137.80     16.41 o 
 -11   0  26        0.46        2.64      1.65 o 
 -10   0  26      135.55      127.03     21.41 o 
  -9   0  26        6.04       10.23      6.60 o 
  -8   0  26        0.70        0.93      1.19 o 
  -7   0  26      425.15      385.26      7.17 o 
  -6   0  26      470.33      440.48     11.50 o 
  -5   0  26      279.28      279.38     10.90 o 
  -4   0  26       91.57       85.53      9.09 o 
  -3   0  26       51.93       66.25     10.53 o 
  -2   0  26       28.77       41.52      8.72 o 
  -1   0  26      320.99      325.44     18.44 o 
   0   0  26     2074.99     2058.80     17.46 o 
   1   0  26       79.90       65.94     12.16 o 
   2   0  26      137.65      151.13      6.59 o 
   3   0  26      861.30      793.90     29.54 o 
   4   0  26      407.26      404.89     13.23 o 
   5   0  26       26.17       32.97      4.59 o 
   6   0  26       53.62       64.54     23.46 o 
   7   0  26        0.15        0.72      6.56 o 
   8   0  26        8.88        7.72     19.21 o 
   9   0  26       10.63       14.38     26.74 o 
 -14   1  26       35.73       45.09      9.57 o 
 -13   1  26       58.00       57.54     10.06 o 
 -12   1  26       18.02       35.29      6.97 o 
 -11   1  26       86.29      109.93     20.99 o 
 -10   1  26      139.06      160.39     16.30 o 
  -9   1  26       90.51      112.04     10.61 o 
  -8   1  26       29.24       30.81      3.30 o 
  -7   1  26      294.85      330.48     10.20 o 
  -6   1  26      770.91      680.06     24.41 o 
  -5   1  26      155.77      178.40      8.17 o 
  -4   1  26      409.98      370.84     21.30 o 
  -3   1  26       54.22       56.73      3.02 o 
  -2   1  26        3.85        8.71      3.68 o 
  -1   1  26      182.18      225.13      9.54 o 
   0   1  26        6.32       12.68     11.09 o 
   1   1  26       26.83       40.47     10.29 o 
   2   1  26      790.98      724.08     12.43 o 
   3   1  26      478.85      443.20     16.97 o 
   4   1  26       94.61       88.68      8.58 o 
   5   1  26        0.16        0.33      1.61 o 
   6   1  26       21.90       38.72     23.87 o 
   7   1  26        6.94        8.13     25.49 o 
   8   1  26       13.57       18.50      4.15 o 
 -13   2  26        8.23       14.78      8.83 o 
 -12   2  26       60.41       61.37     10.64 o 
 -11   2  26        5.02        8.46      2.08 o 
 -10   2  26      192.32      198.44      9.37 o 
  -9   2  26      302.19      285.31     10.56 o 
  -8   2  26       55.86       47.17      9.66 o 
  -7   2  26      358.58      326.46     10.28 o 
  -6   2  26        5.37       21.14      5.48 o 
  -5   2  26        0.00        0.00      3.08 o 
  -4   2  26      209.69      204.69     13.88 o 
  -3   2  26       66.10       71.84      5.77 o 
  -2   2  26      173.37      160.84      8.69 o 
  -1   2  26        6.12       16.36      4.64 o 
   0   2  26      371.00      372.29     13.54 o 
   1   2  26       15.54       23.75     15.43 o 
   2   2  26       48.56       38.48      3.53 o 
   3   2  26       43.89       49.10      7.39 o 
   4   2  26      203.87      191.66     16.15 o 
   5   2  26       84.32       91.57     11.92 o 
   6   2  26        0.03        0.00      1.65 o 
   7   2  26        3.96        5.58      3.80 o 
   8   2  26       98.05       86.54     13.83 o 
 -13   3  26       42.45       36.45      3.20 o 
 -12   3  26        6.96       10.34      7.66 o 
 -11   3  26      127.67      151.12     12.06 o 
 -10   3  26      183.68      220.06     12.72 o 
  -9   3  26      126.84      164.02      9.87 o 
  -8   3  26       27.20       35.10      6.06 o 
  -7   3  26        3.40        8.94      6.49 o 
  -6   3  26        1.93        3.87      1.41 o 
  -5   3  26       21.14       28.35      6.02 o 
  -4   3  26      216.91      216.56     26.23 o 
  -3   3  26      100.65       89.63      3.44 o 
  -2   3  26       18.90       32.32      5.43 o 
  -1   3  26      311.85      308.98     23.16 o 
   0   3  26        0.00        0.87      3.54 o 
   1   3  26      144.47      158.91     17.61 o 
   2   3  26       17.50       24.24      8.44 o 
   3   3  26       47.64       58.61     12.93 o 
   4   3  26       51.26       60.99     14.37 o 
   5   3  26       47.87       51.69      6.86 o 
   6   3  26        1.97        2.36      2.25 o 
   7   3  26        1.66        2.07      0.51 o 
 -12   4  26      127.00      118.07      9.79 o 
 -11   4  26        1.20        3.55      2.05 o 
 -10   4  26        9.31       23.89      8.32 o 
  -9   4  26        9.46       14.36      2.82 o 
  -8   4  26       22.40       34.88      9.00 o 
  -7   4  26      101.89       91.85     13.53 o 
  -6   4  26       81.86       81.94      6.40 o 
  -5   4  26       47.90       50.57     12.46 o 
  -4   4  26      135.38      118.87      5.59 o 
  -3   4  26      126.73      132.92     14.36 o 
  -2   4  26      125.75      170.37     16.01 o 
  -1   4  26        7.74       26.61      7.95 o 
   0   4  26       49.46       71.55     18.97 o 
   1   4  26       31.19       28.35      8.60 o 
   2   4  26       31.29       30.18      4.43 o 
   3   4  26        0.07        1.37      2.84 o 
   4   4  26        4.77        4.88      0.47 o 
   5   4  26       11.38       19.22      3.91 o 
   6   4  26       86.68       77.07      8.40 o 
   7   4  26       31.44       34.95     13.40 o 
 -10   5  26       45.97       43.56      7.74 o 
  -9   5  26        5.18        8.14      3.00 o 
  -8   5  26        2.17        3.54      1.21 o 
  -7   5  26       10.96       26.63     10.08 o 
  -6   5  26       92.82       80.14     11.95 o 
  -5   5  26       16.55       24.61      8.76 o 
  -4   5  26       23.44       46.24     12.82 o 
  -3   5  26       40.26       58.52      9.74 o 
  -2   5  26        0.04        1.18      4.73 o 
  -1   5  26       17.85       21.09     10.88 o 
   0   5  26        2.79        5.58      9.73 o 
   1   5  26       28.55       34.64      8.12 o 
   2   5  26      118.71      132.72     11.04 o 
   3   5  26        0.13        1.75      1.86 o 
   4   5  26       30.84       29.90      2.68 o 
   5   5  26        0.03        0.83      2.14 o 
  -8   6  26        4.46        5.59      2.09 o 
  -7   6  26        2.44        9.11      5.66 o 
  -6   6  26       75.80       78.41     10.21 o 
  -5   6  26       43.11       38.90      7.35 o 
  -4   6  26       62.97       66.21      5.11 o 
  -3   6  26        0.84        1.92      3.00 o 
  -2   6  26       29.57       45.01     12.54 o 
  -1   6  26       60.46       67.21      9.58 o 
   0   6  26       17.48       22.34      2.96 o 
   1   6  26        5.51        7.74      2.30 o 
   2   6  26        0.36        2.47      4.09 o 
   3   6  26      106.58      108.12     32.58 o 
  -4   7  26       23.43       20.34      5.17 o 
  -3   7  26        9.49        9.87     10.97 o 
  -2   7  26       11.03       14.15     13.89 o 
  -1   7  26        0.92        3.14      3.33 o 
 -13   1  27        0.00        0.00      3.05 o 
 -12   1  27        0.28        3.14      2.63 o 
 -11   1  27        9.13       15.30      7.27 o 
 -10   1  27      201.54      233.95      9.80 o 
  -9   1  27        3.48        5.42      2.26 o 
  -8   1  27        8.41       15.06      6.12 o 
  -7   1  27      784.43      676.04      6.17 o 
  -6   1  27      102.73      118.06      7.52 o 
  -5   1  27      158.38      148.03      7.04 o 
  -4   1  27      257.63      219.63      4.53 o 
  -3   1  27       54.58       60.44      6.20 o 
  -2   1  27      250.25      270.05     19.43 o 
  -1   1  27       72.53       70.22      6.86 o 
   0   1  27        0.35        1.78      1.78 o 
   1   1  27        0.30        0.80      1.40 o 
   2   1  27       13.22       16.82      4.04 o 
   3   1  27        0.82        7.33      4.43 o 
   4   1  27       41.24       54.42     11.41 o 
   5   1  27        0.06        0.17      0.72 o 
   6   1  27       17.07       28.05     14.22 o 
   7   1  27        1.00        3.82      2.00 o 
   8   1  27        1.83        3.05      1.43 o 
 -13   2  27       13.21       16.32      2.91 o 
 -12   2  27       44.07       40.91      6.89 o 
 -11   2  27        0.11        0.63      0.51 o 
 -10   2  27       33.37       50.49      8.74 o 
  -9   2  27        2.49        4.29      3.93 o 
  -8   2  27      134.32      117.08      2.69 o 
  -7   2  27       70.19       63.66      7.59 o 
  -6   2  27        6.59       19.16      5.75 o 
  -5   2  27      112.44      100.87      6.89 o 
  -4   2  27      539.69      487.14     22.97 o 
  -3   2  27      115.45      136.19      5.94 o 
  -2   2  27       27.00       28.74     14.96 o 
  -1   2  27       17.44       49.05     19.15 o 
   0   2  27       56.38       47.41      5.87 o 
   1   2  27       13.70       31.86      9.75 o 
   2   2  27       19.82       21.68      7.49 o 
   3   2  27      100.92      100.47      5.26 o 
   4   2  27        0.10        1.55      3.84 o 
   5   2  27       20.57       21.64      3.75 o 
   6   2  27        3.41        2.92      0.94 o 
   7   2  27        4.28        7.28     13.05 o 
 -12   3  27        8.21       10.27      3.66 o 
 -11   3  27        6.06       14.56      2.33 o 
 -10   3  27       39.49       35.59      2.67 o 
  -9   3  27       19.63       18.20      1.64 o 
  -8   3  27      343.93      292.94      3.93 o 
  -7   3  27      100.24      111.12     15.08 o 
  -6   3  27       36.60       36.33      4.06 o 
  -5   3  27       15.47       20.58      4.86 o 
  -4   3  27      255.94      284.91      9.75 o 
  -3   3  27        3.50        7.16      6.00 o 
  -2   3  27        2.25        8.45      9.77 o 
  -1   3  27       63.39       84.75     14.64 o 
   0   3  27        0.23        1.66      2.06 o 
   1   3  27        3.49        8.01      5.87 o 
   2   3  27        1.39        4.73      2.31 o 
   3   3  27       42.98       41.04     14.66 o 
   4   3  27       25.34       44.25     10.34 o 
   5   3  27       41.00       38.79      6.64 o 
   6   3  27        0.53        1.17      0.67 o 
   7   3  27        9.33        9.58      4.31 o 
 -11   4  27        7.35        9.32      3.48 o 
 -10   4  27       27.25       22.12      3.73 o 
  -9   4  27        7.19       11.23      4.79 o 
  -8   4  27        0.06        0.73      0.58 o 
  -7   4  27       13.35       23.44      9.51 o 
  -6   4  27      179.35      165.81      5.43 o 
  -5   4  27       17.45       22.81      3.58 o 
  -4   4  27        4.87        8.46     13.77 o 
  -3   4  27      191.34      211.29     17.79 o 
  -2   4  27      166.96      213.48     14.93 o 
  -1   4  27        1.38        5.22      6.90 o 
   0   4  27       96.21      102.03      9.00 o 
   1   4  27       49.77       52.80      5.75 o 
   2   4  27        2.08        8.16     13.74 o 
   3   4  27       84.16       97.51     26.16 o 
   4   4  27        1.14        4.84      7.59 o 
   5   4  27        8.73        9.87      1.91 o 
   6   4  27        6.52        7.62      2.17 o 
 -10   5  27       13.36       20.50      3.83 o 
  -9   5  27        0.11        0.61      0.72 o 
  -8   5  27        0.85        3.86      1.47 o 
  -7   5  27        3.06       11.24     11.34 o 
  -6   5  27       25.70       23.90      9.31 o 
  -5   5  27       15.91       20.88      7.29 o 
  -4   5  27        7.42       14.99     10.11 o 
  -3   5  27       13.43       15.33     16.33 o 
  -2   5  27        2.77        7.30      2.71 o 
  -1   5  27       68.81       71.16     10.50 o 
   0   5  27        1.92        1.96      3.92 o 
   1   5  27       51.18       50.19      8.06 o 
   2   5  27        0.10        0.94      2.06 o 
   3   5  27       15.19       22.06     35.43 o 
   4   5  27        4.32        5.02      2.14 o 
  -7   6  27        0.60        1.66      2.49 o 
  -6   6  27        0.18        2.27      3.20 o 
  -5   6  27        8.39       19.20     11.08 o 
  -4   6  27       27.81       35.17      6.75 o 
  -3   6  27       82.38      100.64      8.37 o 
  -2   6  27       20.63       31.80     12.03 o 
  -1   6  27        0.52        1.21      1.39 o 
   0   6  27       10.55       11.24     13.31 o 
   1   6  27        1.63        2.58      1.37 o 
   2   6  27       12.97       25.71      6.46 o 
 -13   0  28        0.00        0.96      5.49 o 
 -12   0  28      171.36      156.68      9.49 o 
 -11   0  28        0.00        1.41      3.63 o 
 -10   0  28      352.34      328.01     15.83 o 
  -9   0  28      105.71      150.61     31.16 o 
  -8   0  28      380.06      347.34     15.57 o 
  -7   0  28       21.30       35.12      9.06 o 
  -6   0  28      134.04      133.78      4.28 o 
  -5   0  28       39.87       41.67      3.27 o 
  -4   0  28       44.35       43.82      9.16 o 
  -3   0  28      986.74     1022.78     78.83 o 
  -2   0  28       53.81       43.11      2.61 o 
  -1   0  28        1.14        4.08      6.20 o 
   0   0  28      582.02      547.89     13.24 o 
   1   0  28      101.55       99.78     18.52 o 
   2   0  28      179.63      154.32      1.45 o 
   3   0  28        6.22       22.83     13.61 o 
   4   0  28      664.07      642.24     25.97 o 
   5   0  28      211.87      229.48     17.91 o 
   6   0  28        9.69        5.50     12.12 o 
   7   0  28        4.06        5.60      1.21 o 
 -13   1  28       68.96       65.93      7.27 o 
 -12   1  28       11.46       15.61     12.07 o 
 -11   1  28        1.04        5.79      5.17 o 
 -10   1  28        5.73       11.48      8.38 o 
  -9   1  28       35.68       35.12     10.00 o 
  -8   1  28        0.29        1.20      1.07 o 
  -7   1  28        0.55        4.04      3.02 o 
  -6   1  28      112.52      102.16      4.59 o 
  -5   1  28       68.12       69.27      9.26 o 
  -4   1  28      451.73      407.07      9.84 o 
  -3   1  28      377.02      380.61     14.46 o 
  -2   1  28      617.34      565.71      6.95 o 
  -1   1  28      303.73      264.44      6.61 o 
   0   1  28        0.07        1.81      4.75 o 
   1   1  28      460.26      417.59      1.88 o 
   2   1  28      690.95      664.43     15.42 o 
   3   1  28       55.15       58.79      7.24 o 
   4   1  28       80.71       79.34      7.33 o 
   5   1  28        4.66        8.49     10.95 o 
   6   1  28       43.96       62.90     19.21 o 
   7   1  28        0.07        1.73      3.05 o 
 -12   2  28        8.92       17.24      2.55 o 
 -11   2  28       12.43       21.00      7.45 o 
 -10   2  28       29.54       43.21      6.34 o 
  -9   2  28        0.63        0.88      1.74 o 
  -8   2  28        0.12        1.49      1.12 o 
  -7   2  28       56.58       60.31      6.41 o 
  -6   2  28       15.01       19.38     10.24 o 
  -5   2  28       30.24       33.80      4.88 o 
  -4   2  28        6.21        8.85     11.93 o 
  -3   2  28      210.19      215.26      7.27 o 
  -2   2  28       29.73       32.28      3.09 o 
  -1   2  28      129.05      136.74     15.86 o 
   0   2  28       28.11       42.99      8.54 o 
   1   2  28      306.88      316.85     10.47 o 
   2   2  28       83.23       75.75      5.77 o 
   3   2  28       53.14       49.24      8.30 o 
   4   2  28       67.99       57.90      3.64 o 
   5   2  28        7.16        8.23      2.87 o 
   6   2  28        6.86        8.22      5.06 o 
   7   2  28        2.55        5.01      4.11 o 
 -12   3  28        2.01        2.11      0.37 o 
 -11   3  28        6.03       10.79      5.62 o 
 -10   3  28       56.55       50.74      4.85 o 
  -9   3  28      111.23      115.83      5.35 o 
  -8   3  28      100.97      109.25     16.92 o 
  -7   3  28       89.02       79.76     10.24 o 
  -6   3  28       88.60      103.84     11.21 o 
  -5   3  28      121.34      116.75      8.07 o 
  -4   3  28        0.50        1.72      1.55 o 
  -3   3  28       69.24       74.91      6.17 o 
  -2   3  28       25.58       39.53     11.47 o 
  -1   3  28        9.89       14.72     11.74 o 
   0   3  28        0.02        0.43      2.57 o 
   1   3  28        7.28       13.25     20.61 o 
   2   3  28        1.73        3.65      2.89 o 
   3   3  28        0.00        0.19      0.24 o 
   4   3  28        2.38        2.70      1.63 o 
   5   3  28       11.97       15.40      4.93 o 
   6   3  28       16.65       27.09      5.40 o 
 -11   4  28        8.96       13.86      3.15 o 
 -10   4  28       24.29       19.76      5.90 o 
  -9   4  28       52.80       56.10      4.25 o 
  -8   4  28      229.99      283.73     16.53 o 
  -7   4  28       10.73       29.92     10.71 o 
  -6   4  28        0.40        4.86      3.71 o 
  -5   4  28        0.46        1.20      5.22 o 
  -4   4  28       39.92       43.34      4.88 o 
  -3   4  28        5.36        9.35      9.52 o 
  -2   4  28       42.30       51.39      7.24 o 
  -1   4  28        3.93        6.63      1.64 o 
   0   4  28       51.36       54.78      8.34 o 
   1   4  28        0.53        4.47      7.11 o 
   2   4  28       44.92       51.46     14.04 o 
   3   4  28       32.30       51.14     14.00 o 
   4   4  28        1.23        2.69      4.98 o 
   5   4  28       36.83       49.22      7.99 o 
  -9   5  28        5.57       15.46      3.78 o 
  -8   5  28       14.64       20.69      7.93 o 
  -7   5  28       11.12       10.93      5.40 o 
  -6   5  28       13.07       22.29      9.08 o 
  -5   5  28       65.06       72.44     14.55 o 
  -4   5  28       33.23       37.37     10.09 o 
  -3   5  28        8.47       15.20      7.16 o 
  -2   5  28      104.03      117.86      9.22 o 
  -1   5  28        1.38        4.33      2.19 o 
   0   5  28        0.03        0.58      1.43 o 
   1   5  28        6.89        6.67      2.50 o 
   2   5  28       24.13       21.90      3.31 o 
   3   5  28       25.75       27.27     14.74 o 
   4   5  28       61.99       57.29      5.50 o 
  -7   6  28       78.91      104.19     22.72 o 
  -6   6  28        1.11        4.47      2.43 o 
  -5   6  28        9.06       22.32     12.22 o 
  -4   6  28       30.73       42.30      5.30 o 
  -3   6  28       25.89       35.04      7.05 o 
  -2   6  28        1.12        4.88      3.63 o 
  -1   6  28        8.94       11.48      4.27 o 
   0   6  28       21.40       26.50      2.85 o 
   1   6  28       10.90       17.61      7.29 o 
 -12   1  29        5.67        6.35      2.90 o 
 -11   1  29        3.26        8.05      5.03 o 
 -10   1  29       22.76       36.78      7.64 o 
  -9   1  29        0.21        0.00      2.58 o 
  -8   1  29      177.12      209.97     10.08 o 
  -7   1  29        1.08        2.24      1.11 o 
  -6   1  29       74.22       83.83      6.86 o 
  -5   1  29       53.88       46.01     10.47 o 
  -4   1  29        1.91        6.49      1.40 o 
  -3   1  29      226.50      231.75     11.08 o 
  -2   1  29        6.55       23.52      8.13 o 
  -1   1  29       72.29       78.79     11.17 o 
   0   1  29        0.39        3.56      5.02 o 
   1   1  29       16.45       28.70      7.53 o 
   2   1  29       46.13       44.04      3.71 o 
   3   1  29       41.22       48.81      8.24 o 
   4   1  29       10.43        9.40      8.66 o 
   5   1  29        0.72        3.36      2.40 o 
   6   1  29        1.35        2.23      3.46 o 
   7   1  29       55.30       54.07      7.78 o 
 -12   2  29       19.65       30.06      9.16 o 
 -11   2  29       69.94       67.91      9.53 o 
 -10   2  29        2.37        1.60      2.30 o 
  -9   2  29       47.67       55.22      9.91 o 
  -8   2  29        9.61       12.79      3.24 o 
  -7   2  29       31.89       48.45     10.41 o 
  -6   2  29        1.63        5.37      3.69 o 
  -5   2  29      131.90      118.53      7.68 o 
  -4   2  29        0.05        1.34      2.25 o 
  -3   2  29       53.13       60.59      7.69 o 
  -2   2  29       42.09       46.44      9.32 o 
  -1   2  29       19.81       28.07      6.06 o 
   0   2  29        0.20        1.75      0.95 o 
   1   2  29        8.62       15.94      4.59 o 
   2   2  29        8.58       15.30      1.92 o 
   3   2  29      129.08      105.84     10.24 o 
   4   2  29      143.18      126.16      7.15 o 
   5   2  29        0.07        1.95      3.21 o 
   6   2  29        0.75        3.49      2.15 o 
 -11   3  29        0.33        4.28      4.77 o 
 -10   3  29        0.24        1.27      1.30 o 
  -9   3  29       20.63       41.50      8.82 o 
  -8   3  29       26.64       35.68      5.91 o 
  -7   3  29      187.59      169.95      3.09 o 
  -6   3  29       16.89       17.75     10.30 o 
  -5   3  29       13.60       27.43     12.29 o 
  -4   3  29       57.56       58.79      6.72 o 
  -3   3  29        2.97        4.55      2.62 o 
  -2   3  29        0.08        0.00      6.28 o 
  -1   3  29       27.46       31.88      6.47 o 
   0   3  29        0.84        1.98      1.43 o 
   1   3  29        0.03        0.53      0.34 o 
   2   3  29        6.94        7.77      1.44 o 
   3   3  29       27.38       42.76      9.14 o 
   4   3  29       23.45       28.70      8.38 o 
   5   3  29        4.35        4.88      2.44 o 
   6   3  29        8.77       15.79      3.79 o 
 -10   4  29        9.71       14.99      2.19 o 
  -9   4  29       16.22       14.50      9.16 o 
  -8   4  29       73.21       67.75      5.08 o 
  -7   4  29       12.12       22.43      5.63 o 
  -6   4  29        2.12        5.01      2.62 o 
  -5   4  29       17.84       27.22      5.12 o 
  -4   4  29        3.07        4.56      4.05 o 
  -3   4  29       19.79       24.06     11.99 o 
  -2   4  29        0.00        2.14      3.97 o 
  -1   4  29       31.15       31.04     10.66 o 
   0   4  29       70.32       69.43      9.75 o 
   1   4  29       11.90       13.03      1.62 o 
   2   4  29       18.50       23.19     19.61 o 
   3   4  29       23.04       45.11     17.09 o 
   4   4  29       39.15       36.06      0.92 o 
  -8   5  29        6.15        5.58      1.54 o 
  -7   5  29      151.85      221.20     19.48 o 
  -6   5  29        4.62        4.12      0.74 o 
  -5   5  29       25.76       26.84      8.28 o 
  -4   5  29       71.20       57.17      8.23 o 
  -3   5  29       28.00       42.23     13.18 o 
  -2   5  29        4.75        4.61      1.93 o 
  -1   5  29        6.79        9.50      2.91 o 
   0   5  29        4.75        4.93      1.25 o 
   1   5  29        5.68        6.47      3.26 o 
   2   5  29        3.01        4.56      4.43 o 
   3   5  29        0.11        2.27      3.31 o 
  -5   6  29        5.63        9.11      5.65 o 
  -4   6  29        4.54        5.97      2.61 o 
  -3   6  29       52.80       43.17      6.75 o 
  -2   6  29       60.74       53.78      2.98 o 
  -1   6  29        5.14       12.97      4.83 o 
 -12   0  30       44.15       45.82      9.15 o 
 -11   0  30       50.80       44.55     11.58 o 
 -10   0  30       27.47       35.74      7.41 o 
  -9   0  30       45.00       40.72      3.81 o 
  -8   0  30       43.41       48.95     16.59 o 
  -7   0  30       12.34       16.85     24.37 o 
  -6   0  30        0.03        0.63      1.20 o 
  -5   0  30       10.24       18.31     17.52 o 
  -4   0  30      203.43      198.36     12.77 o 
  -3   0  30      410.14      391.09     16.03 o 
  -2   0  30       70.96       86.81     12.61 o 
  -1   0  30      458.81      439.89     25.66 o 
   0   0  30      202.24      219.82     13.61 o 
   1   0  30      906.49      830.78     23.60 o 
   2   0  30       76.30       83.51     32.15 o 
   3   0  30        2.59        3.67      1.45 o 
   4   0  30       16.00       20.51      2.41 o 
   5   0  30       16.84       37.02     29.11 o 
   6   0  30       66.94       68.64     34.37 o 
 -12   1  30        5.05       11.57     12.02 o 
 -11   1  30        3.37       11.24      7.15 o 
 -10   1  30       28.96       42.12      5.90 o 
  -9   1  30        3.98        5.92      9.27 o 
  -8   1  30      121.91      102.86     20.76 o 
  -7   1  30        2.89        3.37      1.02 o 
  -6   1  30       10.84       11.87      3.54 o 
  -5   1  30       41.71       42.61     12.02 o 
  -4   1  30       41.53       47.85      6.55 o 
  -3   1  30       86.94       75.53      3.95 o 
  -2   1  30      955.88      867.12      9.51 o 
  -1   1  30      166.57      148.60     27.00 o 
   0   1  30        5.33        4.97      1.93 o 
   1   1  30        0.49        1.34      1.50 o 
   2   1  30       56.21       69.80      6.65 o 
   3   1  30      263.90      251.77     14.52 o 
   4   1  30        0.01        0.51      4.97 o 
   5   1  30        1.64        2.63      1.18 o 
   6   1  30       24.75       25.48      8.05 o 
 -12   2  30       17.62       17.74     13.48 o 
 -11   2  30        3.15        5.14      1.84 o 
 -10   2  30        3.98        6.88      1.45 o 
  -9   2  30       97.52       87.24     13.64 o 
  -8   2  30        0.70        3.25      2.24 o 
  -7   2  30        8.92       12.46      8.85 o 
  -6   2  30       16.69       17.78      9.17 o 
  -5   2  30       19.80       19.96      0.94 o 
  -4   2  30      204.64      255.95     20.75 o 
  -3   2  30       19.64       23.78      3.93 o 
  -2   2  30      104.96       97.97     11.17 o 
  -1   2  30       86.69       79.18      7.35 o 
   0   2  30       37.34       32.96     12.65 o 
   1   2  30        0.50        0.81      0.49 o 
   2   2  30       13.07       25.13      5.02 o 
   3   2  30       42.63       66.03     15.51 o 
   4   2  30        0.22        1.42      2.50 o 
   5   2  30        6.44       12.32     16.91 o 
   6   2  30       16.94       29.21      6.56 o 
 -11   3  30       25.43       38.56      8.29 o 
 -10   3  30        0.46        0.96      0.50 o 
  -9   3  30        0.23        1.03      1.23 o 
  -8   3  30       72.63       77.96      7.31 o 
  -7   3  30       59.97       53.24      8.62 o 
  -6   3  30        8.05       16.82      5.46 o 
  -5   3  30       47.62       53.35     10.48 o 
  -4   3  30       67.10       66.51      4.52 o 
  -3   3  30        2.38        9.88      5.37 o 
  -2   3  30        2.47        3.71      1.54 o 
  -1   3  30        5.59        8.98     11.58 o 
   0   3  30        0.07        0.85      3.25 o 
   1   3  30        0.57        3.30      5.13 o 
   2   3  30       56.45       48.43      7.05 o 
   3   3  30       31.92       33.76      9.05 o 
   4   3  30        2.01        4.63      4.86 o 
   5   3  30        0.60        0.70      2.12 o 
 -10   4  30       37.40       33.43     11.36 o 
  -9   4  30        3.72        4.03      1.05 o 
  -8   4  30       52.85       65.47     10.42 o 
  -7   4  30       64.40       95.03     11.47 o 
  -6   4  30        5.27       11.41     11.78 o 
  -5   4  30       10.32       20.60     16.65 o 
  -4   4  30        8.81       11.60     15.01 o 
  -3   4  30       24.19       18.21      3.09 o 
  -2   4  30       26.09       26.31      1.76 o 
  -1   4  30        0.61        3.84      2.85 o 
   0   4  30       29.49       45.82     14.04 o 
   1   4  30       22.50       33.89      7.72 o 
   2   4  30       28.36       29.11      9.29 o 
   3   4  30        0.14        3.23      9.76 o 
   4   4  30       50.51       55.54      8.76 o 
  -8   5  30      125.17      135.69      9.56 o 
  -7   5  30        0.33        8.83      6.35 o 
  -6   5  30       37.86       47.92      8.84 o 
  -5   5  30        2.71        3.45      0.96 o 
  -4   5  30       29.06       41.97      6.81 o 
  -3   5  30        2.98        5.71      3.83 o 
  -2   5  30       19.48       35.88      7.58 o 
  -1   5  30        2.79        2.10      0.53 o 
   0   5  30        1.26        2.78      2.87 o 
   1   5  30       21.89       40.93     17.00 o 
   2   5  30       47.37       59.22     14.54 o 
 -11   1  31        0.05        1.89      3.50 o 
 -10   1  31       11.01       11.03      3.11 o 
  -9   1  31        1.51        4.06      2.08 o 
  -8   1  31      104.80       92.23      2.33 o 
  -7   1  31       13.38       14.17      1.20 o 
  -6   1  31       47.41       45.02      4.67 o 
  -5   1  31        9.72       10.06      5.70 o 
  -4   1  31       16.66       16.31      4.26 o 
  -3   1  31      107.90      104.14     25.98 o 
  -2   1  31       64.85       82.18     11.88 o 
  -1   1  31       45.18       60.81     12.71 o 
   0   1  31        0.73        0.48      0.79 o 
   1   1  31       83.69       85.51     19.65 o 
   2   1  31      176.24      163.65      7.31 o 
   3   1  31       14.80       16.36      1.88 o 
   4   1  31        0.72        5.37      5.85 o 
   5   1  31        0.88        2.54      2.80 o 
 -11   2  31       50.83       59.80     11.53 o 
 -10   2  31        1.57        2.47      1.35 o 
  -9   2  31        1.71        3.39      2.37 o 
  -8   2  31       99.14       91.75      7.71 o 
  -7   2  31        0.51        4.45      4.14 o 
  -6   2  31        5.66        7.83      5.91 o 
  -5   2  31       20.75       26.01      4.26 o 
  -4   2  31        2.68        4.81      3.23 o 
  -3   2  31      220.29      240.87     11.60 o 
  -2   2  31       10.61       10.77      8.32 o 
  -1   2  31       18.43       23.86      8.33 o 
   0   2  31       99.07       92.18      6.08 o 
   1   2  31       48.22       56.46     11.52 o 
   2   2  31       18.56       27.61      5.80 o 
   3   2  31       12.49       18.65      4.00 o 
   4   2  31       84.65       91.91     14.75 o 
   5   2  31        6.57       10.57      6.43 o 
 -10   3  31       19.13       35.01     11.57 o 
  -9   3  31       22.11       29.04      5.10 o 
  -8   3  31       43.08       43.74     10.02 o 
  -7   3  31       16.52       29.20      6.13 o 
  -6   3  31       92.61      112.15      8.40 o 
  -5   3  31       13.44       24.49      5.65 o 
  -4   3  31       23.57       25.53      8.30 o 
  -3   3  31      104.45      142.01     21.39 o 
  -2   3  31        0.39        0.94      2.20 o 
  -1   3  31       14.41       16.81      9.49 o 
   0   3  31        0.35        2.20      8.98 o 
   1   3  31        3.76        8.06     12.07 o 
   2   3  31      126.03      162.56     22.59 o 
   3   3  31      172.16      209.03     18.16 o 
   4   3  31        3.05        4.88      1.19 o 
  -9   4  31        4.54        7.81      2.73 o 
  -8   4  31       79.95       77.36      4.92 o 
  -7   4  31       38.71       35.19      2.88 o 
  -6   4  31        7.43       10.77      2.89 o 
  -5   4  31        7.43       10.55     12.04 o 
  -4   4  31        1.19        1.29      0.56 o 
  -3   4  31       22.54       20.16      1.96 o 
  -2   4  31       20.82       37.42      8.52 o 
  -1   4  31        0.17        0.44      2.87 o 
   0   4  31        4.01        3.30      2.86 o 
   1   4  31        2.57        1.92      3.38 o 
   2   4  31        0.14        1.52      5.20 o 
   3   4  31       23.04       35.95     16.06 o 
  -6   5  31       13.74       17.96      4.12 o 
  -5   5  31       10.74       19.73      8.88 o 
  -4   5  31        2.24        2.92      5.63 o 
  -3   5  31        0.00        0.91      0.95 o 
  -2   5  31        0.93        5.58      7.73 o 
  -1   5  31       25.86       34.67      3.55 o 
   0   5  31        0.08        0.29      1.22 o 
 -11   0  32        1.78        7.00      7.28 o 
 -10   0  32       37.87       37.58     25.97 o 
  -9   0  32       36.51       43.59      7.99 o 
  -8   0  32       16.26       14.63      1.04 o 
  -7   0  32       26.85       33.54     15.67 o 
  -6   0  32       27.40       41.91     10.41 o 
  -5   0  32       16.50       18.77      2.48 o 
  -4   0  32      638.55      587.60     10.28 o 
  -3   0  32       99.30       96.79      7.07 o 
  -2   0  32      130.93      132.45     36.78 o 
  -1   0  32      361.39      296.38      8.59 o 
   0   0  32      127.82      115.13     34.27 o 
   1   0  32       32.38       44.12     24.23 o 
   2   0  32       77.21       85.97     16.89 o 
   3   0  32        0.68        5.26     11.87 o 
   4   0  32       40.71       41.90     26.16 o 
   5   0  32       60.37       52.66      0.87 o 
 -11   1  32       14.90       24.40      7.88 o 
 -10   1  32        0.80        2.10      0.84 o 
  -9   1  32       81.78       75.96      3.01 o 
  -8   1  32       32.77       33.51      4.52 o 
  -7   1  32        0.03        4.43      6.06 o 
  -6   1  32       35.28       30.56      6.93 o 
  -5   1  32        8.07       14.87      1.95 o 
  -4   1  32       78.46       78.94     10.24 o 
  -3   1  32      296.95      286.64     26.26 o 
  -2   1  32       99.71       85.05     21.96 o 
  -1   1  32       53.67       55.40      6.47 o 
   0   1  32        0.44        2.49      2.29 o 
   1   1  32       47.96       55.43      7.35 o 
   2   1  32       64.05       68.34      9.07 o 
   3   1  32       69.95       71.04     21.15 o 
   4   1  32        4.60        5.68      2.38 o 
 -10   2  32       81.94       67.98      3.33 o 
  -9   2  32       60.34       61.24     10.10 o 
  -8   2  32        4.31        3.97      2.46 o 
  -7   2  32        3.84        9.05      6.59 o 
  -6   2  32        1.14        3.19      2.30 o 
  -5   2  32       20.37       32.64      6.31 o 
  -4   2  32       36.37       52.37     11.41 o 
  -3   2  32      103.01       91.90      6.57 o 
  -2   2  32        6.87       16.56     24.21 o 
  -1   2  32        9.96        8.59      2.89 o 
   0   2  32       11.53       13.67      8.07 o 
   1   2  32       84.24      100.16     20.47 o 
   2   2  32       12.21       14.08      2.50 o 
   3   2  32       15.34       29.91     17.84 o 
   4   2  32       11.29       13.93     18.05 o 
  -9   3  32        7.80        9.14      3.27 o 
  -8   3  32       38.47       32.57      1.04 o 
  -7   3  32        0.03        1.59      3.40 o 
  -6   3  32        7.64        8.01      2.29 o 
  -5   3  32        0.08        0.59      2.36 o 
  -4   3  32        4.05       12.28      7.96 o 
  -3   3  32        0.81        3.75      1.75 o 
  -2   3  32       85.32       96.70     16.47 o 
  -1   3  32       15.20       26.26      9.61 o 
   0   3  32        0.69        4.98      4.98 o 
   1   3  32        9.29       15.80     15.44 o 
   2   3  32       67.64       72.68     11.08 o 
   3   3  32       66.36       74.32     13.13 o 
  -8   4  32       35.59       30.26      2.57 o 
  -7   4  32       56.00       45.12      9.22 o 
  -6   4  32       73.51       63.12     14.49 o 
  -5   4  32       48.67       49.89      4.82 o 
  -4   4  32        4.86        5.76      2.15 o 
  -3   4  32        6.03       11.26     12.93 o 
  -2   4  32       20.00       36.98      8.46 o 
  -1   4  32       93.16       79.52      8.72 o 
   0   4  32       61.35       57.68     15.29 o 
   1   4  32       84.64       93.43     23.30 o 
  -4   5  32       80.31       66.77     15.01 o 
  -3   5  32       17.88       33.12     16.14 o 
  -2   5  32       56.82       62.31      6.60 o 
 -10   1  33        4.57        7.82      4.13 o 
  -9   1  33       10.43       12.81      2.70 o 
  -8   1  33        1.16        4.75      3.78 o 
  -7   1  33      116.33      126.53      6.31 o 
  -6   1  33       21.69       21.25      0.45 o 
  -5   1  33        1.29        5.50      5.86 o 
  -4   1  33        0.30        1.51      3.48 o 
  -3   1  33        1.36        5.00      4.68 o 
  -2   1  33      118.21      166.30     29.03 o 
  -1   1  33        1.34        3.58      5.62 o 
   0   1  33        3.44        3.76      2.32 o 
   1   1  33      106.79       91.72      5.16 o 
   2   1  33        0.62        5.43      6.28 o 
   3   1  33       82.88       79.56     13.06 o 
   4   1  33       12.05       28.76     20.82 o 
 -10   2  33        6.05        7.67      4.21 o 
  -9   2  33       45.22       59.02     10.82 o 
  -8   2  33        0.00        2.42      3.95 o 
  -7   2  33        8.87       16.82      6.67 o 
  -6   2  33        0.11        1.41      2.52 o 
  -5   2  33       13.47       13.01     14.21 o 
  -4   2  33       76.49       83.81      9.84 o 
  -3   2  33       10.59       15.16     25.66 o 
  -2   2  33       27.32       41.17      7.74 o 
  -1   2  33       83.61       94.51     18.07 o 
   0   2  33       22.05       35.83     12.07 o 
   1   2  33       92.60       77.52      4.81 o 
   2   2  33        9.67        7.95      3.02 o 
   3   2  33       28.21       42.50      7.90 o 
  -8   3  33        0.00        0.49      2.55 o 
  -7   3  33        2.53        6.77      3.99 o 
  -6   3  33        6.17        6.80      2.95 o 
  -5   3  33       20.20       19.26      6.04 o 
  -4   3  33       12.57       29.35      7.78 o 
  -3   3  33       50.37       41.18      6.19 o 
  -2   3  33      127.21      126.63     24.52 o 
  -1   3  33        0.93        3.49      3.10 o 
   0   3  33        0.74        4.89      6.50 o 
   1   3  33        3.29        4.10      3.28 o 
   2   3  33       73.40       90.83     23.40 o 
  -7   4  33        1.07        3.21      1.94 o 
  -6   4  33        9.63       10.36      8.54 o 
  -5   4  33        0.54        3.15      2.01 o 
  -4   4  33       22.33       36.22     17.60 o 
  -3   4  33       52.64       53.00      7.02 o 
  -2   4  33        0.18        0.76      4.27 o 
  -1   4  33        6.09        8.04     11.36 o 
   0   4  33       14.76       24.43     15.14 o 
 -10   0  34        6.11        7.21      3.01 o 
  -9   0  34        1.79        5.52      6.87 o 
  -8   0  34       17.21       28.84      7.93 o 
  -7   0  34        0.64        7.10     14.14 o 
  -6   0  34        0.11        1.88      6.19 o 
  -5   0  34       88.78       91.18     25.63 o 
  -4   0  34        6.73        6.95      1.45 o 
  -2   0  34      106.53       78.01     31.18 o 
  -1   0  34        8.65       13.61     31.09 o 
   0   0  34      181.95      187.34     15.01 o 
   1   0  34       14.64       14.72     36.93 o 
   2   0  34       46.03       53.77      9.65 o 
   3   0  34       29.31       57.06     34.95 o 
  -9   1  34       50.11       58.11     11.04 o 
  -8   1  34       16.26       21.98      9.06 o 
  -7   1  34        1.05        2.14      1.61 o 
  -6   1  34       36.90       49.79     21.67 o 
  -5   1  34        4.11        7.28      4.05 o 
  -4   1  34        0.08        1.44      4.01 o 
  -3   1  34      149.63      127.88      3.79 o 
  -2   1  34       50.06       48.95      6.30 o 
  -1   1  34        1.64        5.34      4.00 o 
   0   1  34        1.98        4.63      6.28 o 
   1   1  34       17.58       39.39     15.70 o 
   2   1  34       10.22       33.62     16.34 o 
   3   1  34        3.49        6.92      7.64 o 
  -9   2  34        7.73        8.71     13.69 o 
  -8   2  34       87.14       80.81     11.79 o 
  -7   2  34        5.29        5.38      2.70 o 
  -6   2  34        7.38        8.07      4.64 o 
  -5   2  34        7.07       11.38      8.25 o 
  -4   2  34        1.12        1.34      0.62 o 
  -3   2  34        0.04        2.09      4.35 o 
  -2   2  34       21.33       29.69     22.78 o 
  -1   2  34      178.98      172.96     10.17 o 
   0   2  34       17.19       36.90     23.45 o 
   1   2  34       76.58       71.63      9.14 o 
   2   2  34       17.22       30.12     13.54 o 
  -7   3  34        4.38        5.68      4.92 o 
  -6   3  34        7.65       13.69     11.57 o 
  -5   3  34        1.55        5.26      4.53 o 
  -4   3  34        2.88        3.82      1.77 o 
  -3   3  34       51.76       68.16     12.78 o 
  -2   3  34       67.53       65.24      6.06 o 
  -1   3  34        0.62        1.26      1.67 o 
   0   3  34        1.14        3.00      3.14 o 
   1   3  34       28.89       36.73     11.13 o 
  -4   4  34       33.37       46.25     15.41 o 
  -3   4  34        4.25        9.73      4.08 o 
  -8   1  35        0.01        0.00      3.82 o 
  -7   1  35       59.61       66.40     12.71 o 
  -6   1  35        1.87        3.04      3.84 o 
  -5   1  35        1.57        1.54      0.48 o 
  -4   1  35        0.13        1.72      4.42 o 
  -3   1  35        7.19       12.52     21.17 o 
  -2   1  35        6.87        8.47      2.24 o 
  -1   1  35      167.63      148.09     26.07 o 
   0   1  35        2.80        4.68      5.12 o 
   1   1  35        4.03        6.56     18.44 o 
  -7   2  35        3.79        3.26      3.45 o 
  -6   2  35        1.21        2.13      1.24 o 
  -5   2  35        0.03        0.34      1.66 o 
  -4   2  35       97.59       95.05     15.53 o 
  -3   2  35       39.97       43.80      6.91 o 
  -2   2  35        1.78        2.86      5.04 o 
  -1   2  35       54.02       59.18     10.02 o 
   0   2  35       52.71       44.37      3.31 o 
   1   2  35        0.05        1.44      7.05 o 
  -6   3  35        0.92        5.53      4.93 o 
  -5   3  35        0.22        0.66      0.72 o 
  -4   3  35        0.93        6.72      7.01 o 
  -3   3  35       81.90       80.70     11.11 o 
  -2   3  35       60.20       54.16      3.73 o 
  -1   3  35        7.54       12.77      3.21 o 
  -7   0  36        4.12        3.93      2.56 o 
  -6   0  36       57.88       75.78     25.20 o 
  -1   0  36       15.61       16.80     35.67 o 
   0   0  36       18.87       24.71      3.86 o 
  -7   1  36        0.75        6.37     11.79 o 
  -6   1  36       22.48       43.69     18.90 o 
  -5   1  36       12.60       18.73     31.09 o 
  -4   1  36        3.29       11.34     14.05 o 
  -3   1  36        7.61        7.44     11.14 o 
  -2   1  36       12.85       17.47     28.14 o 
  -1   1  36       61.95       66.56     32.97 o 
   0   1  36        0.20        0.63      9.46 o 
  -6   2  36        6.88        6.64      2.61 o 
  -5   2  36        9.86       14.21      8.65 o 
  -4   2  36        5.18        6.99      7.70 o 
  -3   2  36       33.45       31.30      5.12 o 
  -2   2  36       17.64       28.83      9.96 o 
  -1   2  36       41.02       43.18      8.05 o 
  -4   1  37       17.91       34.08     18.68 o 
                                                 
